# Supplementary material for: Analysis of genetic differentiation and genomic variation to reveal potential regions of importance during maize improvement
Source: BMC Plant Biol. 2015 Oct 24;15:256. doi: 10.1186/s12870-015-0646-7 (PMC4620006; doi:10.1186/s12870-015-0646-7)
Supplement: Additional file 2: — Table S1. Summary information of sources and co-ancestral membership of 1857 accessions Table S2. GWAS results of flowering time related traits and relevant linked QTL or genes. Table S3. Genomic regions with DEST of more than 0.2 and relevant linked QTL. (XLSX 299 kb) [file 12870_2015_646_MOESM2_ESM.xlsx]

## Sheet: Table S1
Table S1 Summary information of 1,857 accessions' sources and co-ancestral membership. K=2 means that all accessions could be appointed into 2 subpopulations, K=4 means that all accessions could be appointed into 4 subpopulations, and K=7 means that all accessions could be appointed into 7 subpopulations. TS is an abbreviation of topical/subtropical, and MICN is an abbreviation of Midified Introd…
Line	Source	K=2			K=4					K=7
		Temperate	TS		B73	Mo17	MICN	TS I		B73	HZS	207	Oh43	Mo17	Shen137	TS II
A680	Minnesota	1	0		0.9978	0.0014	0.0008	0		0.993	0	0.004	0.001	0.001	0	0.001
B73Htrhm	Iowa	1	0		1	0	0	0		1	0	0	0	0	0	0
B73_C1	China	1	0		1	0	0	0		0.979	0.021	0	0	0	0	0
B73_C2	China	1	0		1	0	0	0		0.999	0	0	0	0	0	0
B73_C3	Iowa	1	0		1	0	0	0		1	0	0	0	0	0	0
B73_C4	Iowa	1	0		1	0	0	0		1	0	0	0	0	0	0
Ki11/B73_1066	USA	1	0		1	0	0	0		0.999	0	0	0	0	0	0
LH132	USA	1	0		0.9996	0	0.0004	0		0.994	0	0	0.005	0	0	0
LH196	USA	1	0		1	0	0	0		0.999	0	0	0	0	0	0
LH205	USA	1	0		1	0	0	0		0.999	0	0	0	0	0	0
LH74	USA	1	0		1	0	0	0		0.998	0	0	0	0	0	0
NC326	North Carolina	1	0		0.9972	0	0.0028	0		0.994	0	0	0	0	0.005	0.001
NC358/B73_1192A	USA	1	0		0.9998	0	0.0002	0		0.999	0	0	0	0	0	0
GEMS63	USA	0.9998	0.0002		0.9984	0	0.0012	0.0004		0.995	0.001	0.001	0.001	0	0.001	0.002
794	USA	0.9996	0.0004		1	0	0	0		0.979	0	0.02	0	0	0	0
LH202	USA	0.9996	0.0004		0.9944	0.001	0.004	0.0006		0.977	0	0.003	0	0.001	0.018	0.001
B14A_C1	Iowa	0.9994	0.0006		0.9996	0	0.0004	0		0.847	0	0.152	0	0	0	0
B14	USA	0.9992	0.0008		0.9992	0.0004	0.0004	0		0.841	0	0.158	0	0	0	0
B14A_C2	USA	0.9992	0.0008		0.9996	0.0002	0.0002	0		0.84	0	0.158	0	0	0	0
NS701	USA	0.9992	0.0008		0.9992	0.0002	0.0002	0.0004		0.969	0	0.029	0	0	0	0.001
78002A	USA	0.999	0.001		0.997	0.0008	0.0006	0.0016		0.948	0.001	0.05	0	0	0	0.001
78004	USA	0.999	0.001		0.9978	0.001	0.0004	0.0008		0.904	0.001	0.094	0	0	0	0
78010	USA	0.999	0.001		0.9978	0.0008	0.0004	0.001		0.939	0	0.059	0	0	0	0.001
CML277/B73_1041A	USA	0.999	0.001		0.9944	0	0.0026	0.003		0.992	0	0	0	0	0.001	0.007
CML333/B73_1013	USA	0.999	0.001		0.9884	0	0.0014	0.0102		0.985	0.001	0	0	0	0	0.014
793	USA	0.996	0.004		0.9882	0.0072	0.0006	0.004		0.957	0	0.04	0	0.001	0	0.001
GEMS64	USA	0.9934	0.0066		0.9862	0	0.0004	0.0134		0.973	0	0	0	0	0	0.025
BC4B	China	0.9898	0.0102		0.9582	0.0372	0.0018	0.0028		0.787	0.055	0.157	0	0	0	0
GEMS51	USA	0.9846	0.0154		0.9704	0.0024	0.0082	0.019		0.958	0.001	0.002	0.003	0.001	0.003	0.032
PB80	USA	0.9838	0.0162		0.972	0.0044	0.0006	0.023		0.947	0	0.037	0.002	0	0	0.013
Mo18W/B73_1065	USA	0.9828	0.0172		0.9592	0.0288	0.012	0		0.962	0	0	0	0.037	0	0
Tzi28/B73_1133A	USA	0.9732	0.0268		0.9502	0	0.0022	0.0476		0.942	0.001	0	0	0	0	0.056
Tzi28/B73_1133B	USA	0.9732	0.0268		0.9502	0	0.0022	0.0476		0.942	0.001	0	0	0	0	0.056
ZHENG32_C2	China	0.9722	0.0278		0.839	0.0006	0.1604	0		0.835	0	0	0	0.02	0.144	0.001
Tzi28/B73_1133C	USA	0.9718	0.0282		0.9502	0	0.0022	0.0476		0.942	0.001	0	0	0	0	0.056
NC358/B73_1008	USA	0.9702	0.0298		0.9998	0	0.0002	0		0.999	0	0	0	0	0	0
R229	Illinois	0.968	0.032		0.9626	0.0004	0.0006	0.0364		0.951	0	0	0	0	0	0.047
Zheng32_C1	China	0.9622	0.0378		0.7898	0	0.2102	0		0.794	0	0	0	0.001	0.204	0
N192	Nebraska	0.9602	0.0398		0.9514	0.0474	0.0002	0.001		0.922	0	0.07	0.007	0.001	0	0.001
GEMS66	USA	0.95	0.05		0.938	0.001	0.0014	0.0596		0.921	0.001	0.001	0	0	0	0.076
GEMS65	USA	0.9494	0.0506		0.9135	0.0152	0.0366	0.0346		0.881	0.001	0.013	0.041	0.001	0.011	0.053
98F1	China	0.947	0.053		0.899	0.0262	0.0588	0.016		0.873	0.01	0.065	0.001	0.001	0.043	0.007
LH193	USA	0.944	0.056		0.9216	0.0122	0.009	0.0572		0.894	0.001	0.062	0.001	0	0.002	0.04
764	USA	0.9432	0.0568		0.9302	0.0312	0.0014	0.0372		0.874	0	0.104	0	0	0	0.021
LH195	USA	0.9426	0.0574		0.8596	0.0814	0.0586	0.0004		0.825	0	0.103	0.022	0	0.048	0.001
B109	Iowa	0.9406	0.0594		0.9164	0.0468	0.0046	0.0322		0.893	0	0.036	0.014	0.017	0.002	0.039
LH149	USA	0.9396	0.0604		0.9244	0.037	0.0038	0.0348		0.893	0.001	0.074	0	0.003	0.001	0.027
H91	Indiana	0.9372	0.0628		0.9122	0.0462	0.0016	0.04		0.741	0	0.257	0	0	0	0.001
CML277/B73_1111A	USA	0.9368	0.0632		0.9944	0	0.0026	0.003		0.992	0	0	0	0	0.001	0.007
790	USA	0.9312	0.0688		0.9102	0.0352	0.0062	0.0484		0.872	0.001	0.093	0.001	0	0.002	0.031
W8555	USA	0.9298	0.0702		0.9026	0.0842	0.001	0.0122		0.851	0.001	0.139	0.004	0.001	0	0.003
GEMS21	USA	0.9286	0.0714		0.912	0.0032	0.003	0.0818		0.884	0.001	0.001	0.048	0	0	0.065
NC328	North Carolina	0.9276	0.0724		0.9102	0.0034	0.001	0.0854		0.89	0	0.005	0.001	0	0	0.103
GEMS49	USA	0.9268	0.0732		0.906	0.0022	0.0024	0.0894		0.885	0.001	0.001	0.005	0	0.001	0.106
A679	Minnesota	0.9242	0.0758		0.9036	0.0354	0.0142	0.0468		0.87	0.003	0.083	0	0.005	0.008	0.03
NC310	North Carolina	0.918	0.082		0.8904	0.0026	0.0328	0.0742		0.875	0	0.004	0.001	0	0.032	0.088
LH194	USA	0.9134	0.0866		0.89	0.034	0.006	0.07		0.864	0.001	0.054	0.002	0.001	0.002	0.076
S8324	USA	0.8962	0.1038		0.857	0.1398	0.0014	0.0018		0.806	0	0.098	0.093	0.001	0	0.001
LP5	USA	0.8934	0.1066		0.8662	0.0686	0.0018	0.0634		0.842	0	0.09	0.01	0.001	0.001	0.055
LH208	USA	0.892	0.108		0.8467	0.1315	0.0072	0.0146		0.755	0	0.242	0	0.001	0.001	0.001
PHG86	USA	0.8838	0.1162		0.868	0.0126	0.0014	0.118		0.811	0.015	0.085	0.001	0.001	0	0.087
Ye8112	China	0.8788	0.1212		0.5767	0	0.4233	0		0.591	0.002	0	0	0.002	0.404	0
U8112	China	0.8764	0.1236		0.6186	0.0026	0.3762	0.0026		0.627	0.003	0	0	0.018	0.348	0.003
GEMS50	USA	0.872	0.128		0.8508	0.0158	0.001	0.1324		0.793	0.005	0.11	0.001	0.001	0	0.09
32	China	0.8576	0.1424		0.6768	0.0014	0.321	0.0008		0.676	0.026	0	0	0.032	0.265	0.001
LH146Ht	USA	0.855	0.145		0.837	0.117	0.001	0.045		0.733	0.001	0.263	0	0.001	0	0.002
H100	USA	0.8458	0.1542		0.8116	0.1386	0.002	0.0478		0.661	0.001	0.334	0.001	0.001	0.001	0.002
6103	USA	0.8446	0.1554		0.8088	0.1414	0.004	0.0458		0.64	0	0.358	0	0	0	0.001
Yan812	China	0.8382	0.1618		0.5979	0.0016	0.3809	0.0196		0.61	0.041	0	0	0.002	0.346	0.001
A632_C3	Minnesota	0.838	0.162		0.8092	0.1224	0.0008	0.0676		0.606	0.001	0.392	0	0	0	0.001
A632_C1	China	0.8372	0.1628		0.8125	0.1044	0.0012	0.082		0.606	0.001	0.391	0	0	0	0.001
GEMS55	USA	0.8366	0.1634		0.816	0.0282	0.0134	0.1424		0.802	0.001	0.045	0.002	0.001	0.001	0.148
N196	USA	0.8362	0.1638		0.8117	0.0728	0.0032	0.1122		0.762	0.026	0.179	0	0.001	0	0.032
3732	China	0.836	0.164		0.6858	0.0006	0.2684	0.0452		0.686	0.001	0	0	0.002	0.247	0.063
PHW52	USA	0.8346	0.1654		0.7269	0.233	0.0392	0.001		0.621	0	0.314	0.027	0.001	0.036	0.001
LH143CMS	USA	0.8344	0.1656		0.8041	0.1024	0.0016	0.0918		0.629	0	0.367	0	0.001	0	0.002
PHK35	USA	0.834	0.166		0.7471	0.167	0.0852	0.0006		0.689	0	0.19	0.002	0.043	0.075	0.001
B59	USA	0.8338	0.1662		0.8035	0.1124	0.001	0.083		0.644	0.001	0.342	0	0.001	0	0.012
PHW17	USA	0.8258	0.1742		0.7932	0.003	0.04	0.1638		0.762	0.02	0.053	0.001	0	0.026	0.138
A635_C1	Minnesota	0.8212	0.1788		0.789	0.147	0.0016	0.0624		0.631	0.001	0.363	0	0.001	0.001	0.003
A635_C2	Minnesota	0.819	0.181		0.7846	0.1574	0.0018	0.0562		0.626	0.001	0.37	0	0.001	0	0.002
GEMS28	USA	0.8154	0.1846		0.7812	0.001	0.0134	0.2044		0.757	0.001	0.001	0.002	0	0.002	0.237
GEMS62	USA	0.813	0.187		0.7693	0.0162	0.0752	0.1393		0.741	0.004	0.051	0.001	0.001	0.052	0.152
TIE7922	North China	0.8086	0.1914		0.6137	0.023	0.3627	0.0006		0.621	0	0	0	0.101	0.277	0.001
W499	China	0.806	0.194		0.7577	0.0676	0.0518	0.1228		0.724	0.006	0.101	0.012	0.005	0.041	0.112
NC294	North Carolina	0.8026	0.1974		0.7212	0.0858	0.1052	0.0878		0.67	0.041	0.15	0.001	0	0.108	0.028
A632_C1	China	0.8008	0.1992		0.7686	0.144	0.001	0.0864		0.582	0.078	0.338	0	0	0	0.001
Ye832	China	0.7988	0.2012		0.5991	0.001	0.3999	0		0.612	0	0	0	0.08	0.307	0.001
2FACC	USA	0.7964	0.2036		0.7442	0.1961	0.0112	0.0486		0.674	0	0.292	0.005	0.006	0.015	0.008
HZ124C	China	0.7934	0.2066		0.5758	0.0112	0.4128	0.0002		0.584	0	0	0	0.087	0.327	0.001
NC306	North Carolina	0.7778	0.2222		0.7437	0.0564	0.0122	0.1877		0.676	0.024	0.178	0	0	0.003	0.118
87916W	USA	0.7776	0.2224		0.7331	0.1242	0.0338	0.109		0.667	0.001	0.253	0.001	0.001	0.018	0.059
B68_C2	USA	0.7754	0.2246		0.7467	0.0636	0.0028	0.1869		0.58	0.018	0.341	0	0	0.001	0.059
CML247/B73_1005A	USA	0.7714	0.2286		0.7093	0.2053	0.0132	0.0722		0.631	0.015	0.293	0.038	0.001	0.002	0.021
FR218	China	0.7712	0.2288		0.7319	0.1546	0.0028	0.1106		0.672	0.076	0.16	0.085	0.001	0.001	0.005
ZH68	USA	0.7712	0.2288		0.5249	0.0024	0.4381	0.0346		0.537	0.068	0	0	0.007	0.386	0.001
A634_c2	Minnesota	0.771	0.229		0.7439	0.1573	0.001	0.0978		0.566	0.001	0.428	0	0	0	0.003
B68_C1	Iowa	0.77	0.23		0.7433	0.0506	0.0024	0.2038		0.577	0.017	0.325	0	0	0	0.079
A634_c1	Minnesota	0.7682	0.2318		0.7435	0.1465	0.0012	0.1088		0.569	0.001	0.425	0	0.001	0	0.005
NC268	China	0.767	0.233		0.7143	0.0554	0.0648	0.1654		0.657	0.03	0.152	0	0.001	0.061	0.099
FAPW	USA	0.7602	0.2398		0.6542	0.2366	0.1082	0.001		0.485	0	0.461	0.001	0	0.052	0.001
PHJ70	USA	0.7602	0.2398		0.7217	0.2677	0.0026	0.008		0.642	0	0.244	0.105	0.007	0.001	0.002
B84_C2	Iowa	0.758	0.242		0.7069	0.2034	0.0042	0.0854		0.591	0.001	0.398	0.003	0.001	0.001	0.004
B84_C1	Iowa	0.7564	0.2436		0.7064	0.2012	0.0038	0.0886		0.59	0.001	0.394	0.001	0.001	0.001	0.012
CML247/B73_1005B	USA	0.7518	0.2482		0.7093	0.2053	0.0132	0.0722		0.631	0.015	0.293	0.038	0.001	0.002	0.021
82Huangzaosi	China	0.7466	0.2534		0.7096	0.162	0.003	0.1254		0.663	0.095	0.187	0.023	0.02	0.001	0.01
XZ19	China	0.7452	0.2548		0.7076	0.1636	0.0036	0.1252		0.662	0.096	0.188	0.026	0.022	0.001	0.005
NC368	North Carolina	0.7382	0.2618		0.688	0.0268	0.0828	0.2024		0.629	0.036	0.122	0	0.001	0.071	0.141
Cheng435	China	0.7244	0.2756		0.6532	0.3446	0.0016	0.0006		0.566	0	0	0.433	0	0	0
W172	China	0.7222	0.2778		0.6122	0.2714	0.1162	0.0002		0.615	0	0.035	0.118	0.167	0.064	0.001
Ningchen20	China	0.7214	0.2786		0.6088	0.2861	0.1038	0.0012		0.499	0.024	0.316	0.051	0.01	0.1	0.001
D15	China	0.7174	0.2826		0.5946	0.1629	0.2003	0.0422		0.551	0.002	0.153	0.043	0.045	0.166	0.041
Qiang113	China	0.7166	0.2834		0.5932	0.2487	0.1571	0.001		0.494	0.001	0.33	0.003	0.016	0.155	0.001
GEMS9	USA	0.7154	0.2846		0.6943	0.0032	0.0144	0.2881		0.677	0.001	0.001	0.005	0.001	0	0.315
Lo5-6	China	0.7126	0.2874		0.485	0.0272	0.4574	0.0304		0.491	0.018	0.003	0.024	0.024	0.426	0.014
PHK29	USA	0.7002	0.2998		0.6095	0.2613	0.1072	0.022		0.532	0.001	0.317	0.027	0.028	0.093	0.002
GEMS6	USA	0.6914	0.3086		0.6551	0.001	0.0182	0.3257		0.636	0.001	0.001	0	0.001	0.002	0.36
B104	Iowa	0.685	0.315		0.6449	0.2274	0.0048	0.123		0.532	0.015	0.412	0.001	0.001	0.002	0.037
GEMS61	USA	0.6802	0.3198		0.6448	0.0608	0.0034	0.291		0.63	0	0.003	0.002	0.033	0.001	0.33
7922	China	0.678	0.322		0.4857	0.077	0.4365	0.0008		0.505	0.001	0	0	0.165	0.327	0.001
B69	USA	0.6728	0.3272		0.6441	0.1822	0.0028	0.171		0.495	0.002	0.48	0	0	0.001	0.022
B110	China	0.6684	0.3316		0.6145	0.2098	0.0932	0.0826		0.511	0.002	0.393	0	0.008	0.083	0.004
H8431	USA	0.667	0.333		0.6273	0.1921	0.0032	0.1775		0.516	0.023	0.429	0	0.001	0.002	0.029
LH145	USA	0.6654	0.3346		0.6258	0.286	0.0014	0.0868		0.454	0.002	0.539	0	0.001	0.001	0.002
GEMS10	USA	0.6646	0.3354		0.6323	0.0078	0.0472	0.3127		0.606	0.008	0.002	0.04	0	0.015	0.329
GEMS5	USA	0.6642	0.3358		0.6276	0.001	0.015	0.3564		0.62	0.014	0	0.001	0	0.001	0.363
Liao3053	China	0.6632	0.3368		0.466	0.0198	0.473	0.0412		0.446	0.016	0.038	0.001	0.033	0.444	0.022
GEMS11	USA	0.6624	0.3376		0.6383	0.001	0.0058	0.3549		0.623	0.001	0.001	0	0.001	0.001	0.374
Liao7794	North China	0.6624	0.3376		0.4316	0.0226	0.545	0.0008		0.44	0.014	0	0.003	0.059	0.483	0.001
GEMS18	USA	0.6586	0.3414		0.6337	0.049	0.0176	0.2997		0.599	0.001	0.005	0.078	0	0.002	0.316
GEMS14	China	0.6574	0.3426		0.6245	0.0016	0.026	0.3479		0.613	0.002	0.001	0.001	0.001	0.007	0.375
LIAO5114	North China	0.656	0.344		0.4752	0.0326	0.4356	0.0566		0.448	0.008	0.052	0.001	0.039	0.408	0.045
8723	China	0.6552	0.3448		0.4694	0.1551	0.3746	0.0008		0.49	0.012	0.001	0.001	0.186	0.308	0.002
Hu803	China	0.6488	0.3512		0.3126	0	0.6874	0		0.336	0	0	0	0	0.663	0
CM174	Canada-Morden	0.6476	0.3524		0.6036	0.2811	0.0012	0.114		0.44	0.001	0.552	0.001	0.001	0	0.004
CM105_C2	Canada-Morden	0.6474	0.3526		0.6029	0.2893	0.0022	0.1056		0.445	0.001	0.541	0.003	0.002	0.002	0.006
CIMBL144	CIMMYT	0.6454	0.3546		0.6124	0.2165	0.0104	0.1607		0.511	0.032	0.425	0.001	0.001	0.004	0.027
CM105_C1	Canada-Morden	0.6436	0.3564		0.6023	0.2793	0.0014	0.117		0.447	0.001	0.543	0.003	0.002	0.001	0.004
VA26_C2	Virginia	0.6388	0.3612		0.5522	0.4332	0.0036	0.011		0.407	0.001	0.057	0.525	0.003	0.001	0.007
GEMS17	USA	0.6376	0.3624		0.6214	0.0662	0.0014	0.311		0.587	0.015	0.015	0.058	0.001	0	0.323
GEMS20	USA	0.6312	0.3688		0.5947	0.004	0.0516	0.3497		0.58	0	0.001	0.003	0.003	0.011	0.403
NC314	North Carolina	0.6274	0.3726		0.5614	0.1642	0.1128	0.1616		0.494	0.019	0.28	0.001	0	0.098	0.107
FCD0602	China	0.6272	0.3728		0.386	0	0.6134	0.0006		0.396	0	0	0	0.02	0.582	0.001
MP704	China	0.6268	0.3732		0.5382	0.2174	0.186	0.0584		0.564	0.081	0.002	0.001	0.26	0.081	0.01
B64_C2	Iowa	0.6256	0.3744		0.6074	0.0792	0.002	0.3114		0.468	0.031	0.313	0	0	0	0.187
PHW51	USA	0.6248	0.3752		0.5368	0.2381	0.1533	0.0718		0.446	0.003	0.269	0	0.122	0.126	0.034
1610	China	0.6226	0.3774		0.3361	0	0.6639	0		0.359	0	0	0	0	0.639	0
GEMS13	USA	0.6222	0.3778		0.5924	0.0006	0.004	0.403		0.569	0.001	0	0	0	0.001	0.428
Liao6082	North China	0.6222	0.3778		0.4543	0.1058	0.4329	0.007		0.441	0.004	0.101	0.001	0.046	0.392	0.015
B64_C1	Iowa	0.6184	0.3816		0.6007	0.0666	0.0022	0.3305		0.462	0.028	0.3	0	0.001	0	0.208
GEMS54	USA	0.618	0.382		0.5852	0.0078	0.0128	0.3942		0.568	0.048	0.001	0.035	0.001	0.003	0.343
785	China	0.6166	0.3834		0.4301	0.211	0.3439	0.015		0.374	0.023	0.106	0.199	0.001	0.297	0.001
Ji854	North China	0.6144	0.3856		0.56	0.3317	0.0016	0.1066		0.478	0.077	0.303	0.136	0.001	0.001	0.002
PHG71	USA	0.6078	0.3922		0.5483	0.3139	0.0192	0.1186		0.402	0.001	0.593	0	0	0.001	0.002
FBHJ	USA	0.6064	0.3936		0.5703	0.2489	0.0042	0.1766		0.435	0	0.476	0.001	0	0.001	0.086
GEMS16	USA	0.6006	0.3994		0.5668	0.0034	0.0532	0.3766		0.558	0.029	0.001	0.004	0.004	0.014	0.39
LD175-1	North China	0.6004	0.3996		0.3037	0.0004	0.6957	0.0002		0.322	0	0	0	0.045	0.631	0
ZHENG29	China	0.5958	0.4042		0.4314	0.0238	0.5174	0.0274		0.431	0.001	0.016	0	0.036	0.482	0.034
7903E	China	0.5948	0.4052		0.4221	0.1308	0.4461	0.001		0.423	0.001	0.056	0.001	0.116	0.402	0.002
Yd6	China	0.5924	0.4076		0.4222	0.1064	0.3621	0.1092		0.398	0.116	0.01	0.134	0.001	0.338	0.004
F522	China	0.5918	0.4082		0.5599	0.2901	0.0018	0.1482		0.435	0.123	0.363	0.07	0.003	0.001	0.005
ZHENG35	China	0.5908	0.4092		0.4265	0.0184	0.5277	0.0274		0.428	0.005	0.006	0	0.044	0.486	0.03
D881	China	0.59	0.41		0.4247	0.1154	0.3425	0.1174		0.398	0.126	0.016	0.138	0.001	0.319	0.002
CIMBL145	CIMMYT	0.5886	0.4114		0.532	0.2937	0.0692	0.105		0.428	0.013	0.469	0.02	0.003	0.056	0.01
1205A	China	0.5872	0.4128		0.3351	0.001	0.6617	0.0022		0.34	0.006	0.001	0.001	0.001	0.649	0.002
DAN360	North China	0.5816	0.4184		0.2954	0.0044	0.6992	0.001		0.308	0	0.001	0	0.026	0.663	0.001
DongD201	China	0.5778	0.4222		0.3875	0.1212	0.4907	0.0006		0.404	0.001	0.028	0.001	0.142	0.423	0.002
H105W	Indiana	0.5744	0.4256		0.539	0.239	0.0024	0.2196		0.391	0.02	0.476	0.001	0.008	0.001	0.103
PHG39	USA	0.571	0.429		0.4655	0.3679	0.1628	0.0038		0.307	0.001	0.526	0.001	0.007	0.157	0.001
KY1081-5	China	0.5702	0.4298		0.3578	0.1414	0.4964	0.0044		0.319	0	0.202	0.002	0.002	0.473	0.002
GEMS4	USA	0.5678	0.4322		0.5387	0.001	0.0512	0.4091		0.526	0.002	0.005	0.001	0.001	0.013	0.453
GEMS15	USA	0.5648	0.4352		0.5273	0.0022	0.0306	0.4399		0.512	0.001	0.001	0.001	0.003	0.001	0.482
DE811_C2	Deleware	0.564	0.436		0.4457	0.1885	0.275	0.0907		0.388	0.001	0.188	0	0.126	0.221	0.077
NAN21-3_C2	Southwest China	0.5618	0.4382		0.5284	0.2792	0.0016	0.1908		0.413	0.002	0.441	0	0.047	0.001	0.096
488	China	0.5574	0.4426		0.2537	0.0448	0.7009	0.0006		0.262	0.018	0	0.064	0.001	0.652	0.001
8112	China	0.557	0.443		0.3144	0.108	0.5758	0.0018		0.297	0.129	0.001	0.008	0.275	0.289	0.001
De811_C1	USA	0.5568	0.4432		0.4553	0.2248	0.2114	0.1086		0.387	0.041	0.237	0	0.111	0.179	0.044
GEMS23	USA	0.5568	0.4432		0.5372	0.0614	0.0028	0.3986		0.508	0.001	0.001	0.069	0.001	0.001	0.419
248	China	0.5548	0.4452		0.2499	0.0002	0.7499	0		0.274	0	0	0	0.018	0.706	0.001
BO9	USA	0.5526	0.4474		0.4501	0.4383	0.1102	0.0014		0.346	0	0.384	0.174	0.005	0.09	0.001
XUN971	China	0.5508	0.4492		0.2709	0.001	0.7279	0.0002		0.289	0	0	0	0.032	0.678	0.001
Nan21-3_C1	Southwest China	0.5498	0.4502		0.5145	0.2743	0.0026	0.2086		0.408	0.091	0.396	0.001	0.05	0.002	0.052
XL21	China	0.5498	0.4502		0.4885	0.1552	0.0994	0.2569		0.427	0.01	0.241	0.004	0.003	0.095	0.219
KY437-2	China	0.5494	0.4506		0.1878	0.0024	0.7908	0.019		0.218	0.03	0	0	0.001	0.751	0.001
Ming2325	China	0.549	0.451		0.3844	0.2397	0.3737	0.0022		0.401	0.001	0.085	0.002	0.182	0.326	0.003
La2-4	China	0.5482	0.4518		0.5006	0.4896	0.005	0.0048		0.5	0.001	0.162	0.008	0.325	0.001	0.003
H081571	China	0.5466	0.4534		0.4209	0.3261	0.2511	0.002		0.343	0	0.384	0	0.047	0.224	0.001
L3180	China	0.5458	0.4542		0.4417	0.3779	0.1788	0.0016		0.342	0	0.459	0.002	0.025	0.171	0.001
LIAO159	China	0.5418	0.4582		0.4373	0.3791	0.1818	0.0018		0.339	0	0.449	0.012	0.026	0.172	0.001
PHV07	USA	0.5416	0.4584		0.4035	0.2969	0.2959	0.0036		0.319	0.003	0.321	0	0.093	0.262	0.002
Ye478_C1	Yellow and Huai River	0.541	0.459		0.205	0	0.795	0		0.23	0	0	0	0	0.769	0
ys06	China	0.5398	0.4602		0.4309	0.3935	0.1742	0.0014		0.345	0	0.393	0.063	0.042	0.155	0.001
Liao5114_C1	North China	0.5396	0.4604		0.3211	0.018	0.6569	0.004		0.321	0.007	0.034	0	0.027	0.606	0.004
Fu8701	China	0.5392	0.4608		0.4708	0.294	0.1166	0.1186		0.404	0.109	0.242	0.072	0.067	0.102	0.005
PHT55	USA	0.538	0.462		0.4198	0.3295	0.2403	0.0104		0.277	0	0.496	0	0.002	0.223	0.001
Pop-1111	China	0.5372	0.4628		0.3038	0.44	0.2552	0.001		0.241	0.002	0.001	0.534	0.149	0.074	0.001
KY1321-3	China	0.537	0.463		0.1555	0	0.8445	0		0.188	0	0	0	0	0.811	0
KY740-7	China	0.537	0.463		0.162	0.0008	0.8372	0		0.196	0.001	0	0	0.002	0.8	0
PHN29	USA	0.536	0.464		0.4836	0.3714	0.005	0.14		0.357	0.018	0.614	0	0.007	0.001	0.002
NC324	North Carolina	0.5348	0.4652		0.4726	0.1657	0.1363	0.2253		0.404	0.024	0.289	0.001	0	0.12	0.161
KY1272-18	China	0.5338	0.4662		0.1609	0.0002	0.8389	0		0.191	0	0	0	0	0.807	0
Los-6	China	0.5318	0.4682		0.3578	0.1234	0.4388	0.08		0.349	0.059	0.049	0.076	0.038	0.398	0.032
N42	China	0.531	0.469		0.4748	0.399	0.028	0.0982		0.364	0.001	0.607	0.001	0.002	0.015	0.01
YE478	China	0.53	0.47		0.1832	0	0.8168	0		0.211	0	0	0	0	0.787	0
Gai478	China	0.526	0.474		0.1601	0	0.8399	0		0.19	0	0	0	0	0.809	0
Ji856	China	0.5256	0.4744		0.4796	0.3639	0.0034	0.1531		0.405	0.097	0.275	0.207	0.001	0.002	0.015
KY1321-15	China	0.5252	0.4748		0.1497	0	0.8503	0		0.18	0	0	0	0	0.819	0
Liao3180	North China	0.523	0.477		0.3871	0.3665	0.2454	0.001		0.327	0	0.336	0.005	0.107	0.224	0.001
1614	China	0.5204	0.4796		0.3021	0.1154	0.5817	0.0008		0.329	0	0	0	0.17	0.499	0.001
NS501	USA	0.5188	0.4812		0.4623	0.4579	0.0096	0.0702		0.289	0	0.707	0	0.001	0.001	0.002
A641_C2	Minnesota	0.5182	0.4818		0.4797	0.3157	0.003	0.2016		0.337	0.021	0.554	0.003	0.002	0.002	0.081
A214N	USA	0.516	0.484		0.4933	0.0062	0.012	0.4885		0.415	0.003	0.131	0.001	0.001	0.001	0.449
HD586	China	0.5134	0.4866		0.4865	0.1156	0.006	0.3919		0.486	0.434	0.003	0.053	0.001	0.018	0.005
A656	USA	0.5122	0.4878		0.4652	0.3399	0.0018	0.1931		0.355	0.046	0.391	0.15	0.001	0.001	0.057
Ji4112	North China	0.5116	0.4884		0.3166	0.2184	0.4626	0.0024		0.297	0.002	0.17	0.001	0.103	0.426	0.002
KY476-21	China	0.511	0.489		0.1703	0.0482	0.7805	0.001		0.182	0.002	0.027	0.021	0.009	0.758	0.001
A641_C1	Minnesota	0.5086	0.4914		0.4753	0.3125	0.0026	0.2096		0.335	0.013	0.546	0.006	0.002	0.002	0.097
Ji870	China	0.5082	0.4918		0.4557	0.3981	0.0026	0.1436		0.376	0.101	0.315	0.195	0.005	0.003	0.005
Liao5110	North China	0.5082	0.4918		0.3455	0.113	0.5391	0.0024		0.351	0.071	0.012	0.001	0.097	0.466	0.002
KY212-13	China	0.5074	0.4926		0.1567	0.001	0.8409	0.0014		0.179	0.017	0	0	0.001	0.802	0.001
991	USA	0.5024	0.4976		0.4577	0.3107	0.006	0.2256		0.323	0.006	0.619	0	0	0.002	0.049
8902	China	0.501	0.499		0.3275	0.2445	0.4218	0.0062		0.299	0.003	0.203	0.001	0.115	0.378	0.003
H070442	China	0.5006	0.4994		0.3555	0.3761	0.2675	0.0008		0.288	0.001	0.388	0.001	0.076	0.245	0.001
H082183	China	0.5006	0.4994		0.3843	0.4251	0.189	0.0016		0.283	0	0.472	0.059	0.007	0.178	0.001
J4112	North China	0.5004	0.4996		0.3293	0.2484	0.4179	0.0044		0.298	0.003	0.207	0.002	0.112	0.377	0.002
502	Yellow and Huai River	0.0006	0.9994		0.0002	0.0002	0.0004	0.9992		0	1	0	0	0	0	0
HZS	Yellow and Huai River	0.0006	0.9994		0.0002	0	0.0004	0.9994		0	0.999	0	0	0	0	0
Huangzaosi	Yellow and Huai River	0.0006	0.9994		0	0	0.0006	0.9994		0	1	0	0	0	0	0
Mo17_C2	China	0.0006	0.9994		0	0.9988	0.0012	0		0	0	0	0	1	0	0
Suixi701	China	0.0006	0.9994		0.0002	0.0002	0.0006	0.999		0	1	0	0	0	0	0
196	China	0.0008	0.9992		0.0006	0.2282	0.002	0.7692		0	0.812	0	0.187	0	0	0
72-125	China	0.0008	0.9992		0	0	0.0004	0.9996		0	1	0	0	0	0	0
HR962	China	0.0008	0.9992		0.0006	0.0016	0.0008	0.997		0.003	0.969	0.002	0	0	0	0.024
Mo17	China	0.0008	0.9992		0	0.9986	0.0014	0		0	0	0	0	1	0	0
Mo17_C4	Missouri	0.0008	0.9992		0	0.999	0.001	0		0	0	0	0	1	0	0
Mo17_C5	Missouri	0.0008	0.9992		0	0.9988	0.0012	0		0	0	0	0	1	0	0
897	China	0.001	0.999		0	0.0004	0.6046	0.395		0	0.91	0	0	0	0.089	0
Bai197	China	0.001	0.999		0.001	0.0008	0.0012	0.997		0	0.993	0	0	0	0	0.006
CIMBL15	CIMMYT	0.001	0.999		0.001	0.0044	0.014	0.9806		0	0.001	0.002	0.001	0.004	0.002	0.99
CIMBL27	CIMMYT	0.001	0.999		0.0004	0	0.0014	0.9982		0	0	0	0	0	0	0.998
HYS	Yellow and Huai River	0.001	0.999		0.0006	0.0028	0.0054	0.9912		0	0.935	0.001	0	0.001	0.001	0.061
Huangjin63	China	0.001	0.999		0.0008	0.0284	0.0018	0.969		0	0.632	0	0	0	0.001	0.366
Huangyesi	Yellow and Huai River	0.001	0.999		0.0008	0.0004	0.0008	0.998		0	0.999	0	0	0	0	0
Tai1.Lg	USA	0.001	0.999		0	0.9988	0.0012	0		0	0	0	0.03	0.968	0	0
XI502	China	0.001	0.999		0.0008	0.2575	0.0022	0.7395		0	0.747	0	0.251	0	0	0.001
Xi502_C1	Yellow and Huai River	0.001	0.999		0.001	0.2757	0.002	0.7213		0	0.771	0	0.229	0	0	0
Yue20-3	Southwest China	0.001	0.999		0.0004	0.8309	0.1671	0.0016		0.001	0.073	0.001	0	0.922	0.002	0.001
Zhong28	China	0.001	0.999		0.0004	0.993	0.0056	0.001		0	0.003	0.001	0.1	0.892	0.001	0.003
LX9801_C1	Yellow and Huai River	0.0012	0.9988		0.001	0.2368	0.0008	0.7614		0	0.861	0.001	0.136	0.001	0	0.001
LX9801	Yellow and Huai River	0.0012	0.9988		0.001	0.2258	0.001	0.7722		0	0.829	0.004	0.156	0.003	0	0.007
A509_C1	China	0.0014	0.9986		0.001	0.0104	0.0164	0.9722		0.001	0.529	0.007	0.001	0	0.007	0.455
Fengke1	China	0.0014	0.9986		0.001	0.116	0.0268	0.8562		0	0.499	0.001	0.234	0.002	0.023	0.241
5237	China	0.0016	0.9984		0.001	0.3009	0.0024	0.6957		0	0.704	0.005	0.286	0.003	0.001	0.001
CIMBL100	CIMMYT	0.0016	0.9984		0.001	0.0008	0.0898	0.9084		0	0.001	0	0	0	0.044	0.954
CML432	CIMMYT	0.0016	0.9984		0.001	0.0732	0.0614	0.8644		0	0.001	0.001	0.004	0.064	0.003	0.927
DH34	Yellow and Huai River	0.0016	0.9984		0.0016	0.0034	0.031	0.964		0.001	0.91	0.006	0	0.001	0.005	0.077
Dhuang212	China	0.0016	0.9984		0.0016	0.122	0.0038	0.8727		0.004	0.821	0.053	0.001	0.047	0.02	0.054
Ji35	North China	0.0016	0.9984		0.001	0.178	0.0012	0.8198		0	0.82	0.034	0.088	0.05	0.001	0.007
Jing404	China	0.0016	0.9984		0.001	0.2278	0.0206	0.7507		0	0.811	0.001	0.109	0.029	0.047	0.001
KH5-2	Yellow and Huai River	0.0016	0.9984		0.0014	0.006	0.01	0.9826		0.001	0.952	0.006	0	0	0.036	0.004
Ki14	Thailand	0.0016	0.9984		0.001	0.0016	0.0894	0.908		0	0.011	0.005	0	0.001	0.037	0.945
Ki21	Thailand	0.0016	0.9984		0.0006	0.3924	0.1195	0.4875		0	0.004	0.002	0.002	0.371	0.028	0.594
SZ3	China	0.0016	0.9984		0.001	0.0022	0.7347	0.2621		0	0.469	0.001	0	0.001	0.529	0.001
W138	China	0.0016	0.9984		0.0006	0.8896	0.0496	0.0602		0	0.038	0.001	0.346	0.538	0.001	0.076
Wutang448	Yellow and Huai River	0.0016	0.9984		0.0018	0.0858	0.003	0.9094		0.001	0.666	0.053	0.027	0.001	0.002	0.25
Baiyesi	Yellow and Huai River	0.0018	0.9982		0.002	0.0794	0.0022	0.9164		0.001	0.908	0.01	0.002	0.029	0.001	0.048
C416	China	0.0018	0.9982		0	0.9374	0.0626	0		0.001	0.001	0.003	0	0.953	0.041	0.001
CIMBL147	CIMMYT	0.0018	0.9982		0.0008	0.0008	0.0506	0.9478		0	0.001	0	0	0	0.012	0.986
CIMBL23	CIMMYT	0.0018	0.9982		0.002	0.0014	0.0248	0.9718		0.001	0.001	0.001	0.001	0.001	0.001	0.996
CIMBL51	CIMMYT	0.0018	0.9982		0.001	0	0.0016	0.9974		0	0	0	0	0	0	0.998
Meibao	China	0.0018	0.9982		0.001	0.0014	0.0014	0.9962		0.001	0.594	0.001	0.001	0	0.001	0.402
5311	China	0.002	0.998		0.0014	0.0018	0.035	0.9618		0.002	0.958	0.001	0	0	0.037	0.001
Longkang1	China	0.002	0.998		0.001	0.8272	0.0336	0.1383		0	0.109	0.066	0.302	0.43	0.017	0.076
4F1	China	0.0022	0.9978		0.0004	0.8996	0.0992	0.0008		0	0.001	0.179	0.17	0.573	0.076	0.002
CIMBL40	CIMMYT	0.0022	0.9978		0.001	0.001	0.0888	0.9092		0.001	0.018	0.002	0	0.001	0.03	0.949
CIMBL90	CIMMYT	0.0022	0.9978		0.001	0.1473	0.1609	0.6907		0	0.002	0.001	0.072	0.076	0.108	0.74
CML67	CYMMYT	0.0022	0.9978		0.0016	0.0014	0.0046	0.9924		0	0.26	0.001	0	0	0.001	0.738
Mo17_C1	China	0.0022	0.9978		0.001	0.573	0.3177	0.1084		0	0.043	0.048	0.039	0.469	0.28	0.12
NC304	North Carolina	0.0022	0.9978		0.0014	0.013	0.0446	0.941		0	0.001	0.003	0.001	0.009	0.001	0.985
Yue89E4-2	Southwest China	0.0022	0.9978		0.004	0.12	0.0016	0.8744		0.001	0.624	0.108	0	0.033	0.001	0.232
CML479	CIMMYT	0.0024	0.9976		0.0008	0.0004	0.0018	0.997		0	0.001	0	0	0	0	0.998
LH54	USA	0.0024	0.9976		0.0002	0.948	0.0508	0.001		0	0.001	0.099	0.004	0.88	0.002	0.013
S22	China	0.0024	0.9976		0.0012	0.3071	0.0014	0.6903		0	0.658	0	0.342	0	0	0
Yanlai3	China	0.0026	0.9974		0.0016	0.0024	0.0212	0.9748		0.001	0.201	0.001	0	0.004	0.008	0.785
444	Yellow and Huai River	0.0028	0.9972		0.0012	0.3111	0.0014	0.6863		0	0.68	0	0.319	0	0	0
A495	China	0.0028	0.9972		0.0016	0.138	0.04	0.8204		0.001	0.369	0.223	0.002	0.001	0.013	0.391
CIMBL124	CIMMYT	0.0028	0.9972		0.0016	0.0066	0.05	0.9418		0.001	0.003	0.003	0.001	0.003	0.003	0.987
Ji444	China	0.0028	0.9972		0.0016	0.3187	0.0018	0.6779		0	0.68	0	0.319	0	0	0
Wu302	China	0.0028	0.9972		0.0028	0.0988	0.0018	0.8966		0.001	0.459	0.001	0.035	0.002	0.001	0.502
Huangyesi3	Yellow and Huai River	0.003	0.997		0.0026	0.0792	0.0086	0.9096		0.002	0.734	0.014	0.001	0.056	0.001	0.192
Jiao51_C1	China	0.003	0.997		0.002	0.1066	0.0054	0.886		0	0.446	0.063	0.001	0.009	0.001	0.48
Yan38	China	0.003	0.997		0.0024	0.1908	0.0052	0.8016		0.001	0.798	0	0.14	0.016	0	0.043
740	USA	0.0032	0.9968		0.001	0.9526	0.0036	0.0428		0.001	0.023	0.018	0	0.898	0	0.06
79131	China	0.0032	0.9968		0.002	0.2977	0.006	0.6943		0.001	0.284	0.001	0.292	0.061	0.002	0.358
85Huang14	China	0.0032	0.9968		0.0016	0.9232	0.0062	0.069		0.001	0.191	0.046	0.435	0.325	0.001	0.001
Guan17-1	China	0.0032	0.9968		0.0006	0.8934	0.0856	0.0204		0.002	0.063	0.067	0.001	0.817	0.033	0.017
KH144-6	China	0.0032	0.9968		0.002	0.0124	0.0592	0.9264		0.004	0.923	0.012	0.002	0	0.057	0.002
Qi35	China	0.0032	0.9968		0.001	0.8461	0.014	0.1389		0	0.09	0.163	0	0.653	0.001	0.092
CIMBL5	USA	0.0034	0.9966		0.001	0.0022	0.046	0.9508		0	0.02	0.001	0	0.005	0.001	0.972
Jiu22	China	0.0036	0.9964		0.0018	0.3146	0.0016	0.682		0.001	0.422	0.317	0.069	0.001	0.001	0.188
Xinglun5-9	China	0.0036	0.9964		0.0016	0.9208	0.0076	0.07		0.001	0.188	0.06	0.424	0.325	0.001	0.002
Yunnan9-6	China	0.0036	0.9964		0.002	0.0528	0.0288	0.9164		0.001	0.133	0.014	0.015	0.012	0.002	0.823
CIMBL121	CIMMYT	0.0038	0.9962		0.0024	0.0072	0.0152	0.9752		0.001	0.031	0.009	0	0.003	0.001	0.955
Ki2021	Thailand	0.0038	0.9962		0.0012	0.0014	0.0784	0.919		0	0.002	0.001	0	0.001	0.022	0.973
M9	China	0.0038	0.9962		0.0016	0.0014	0.0382	0.9588		0.001	0.131	0.001	0.003	0	0.005	0.858
Shuang741	China	0.0038	0.9962		0.0016	0.369	0.003	0.6264		0	0.541	0.212	0.17	0.006	0.003	0.068
CIMBL153	CIMMYT	0.004	0.996		0.0018	0.2254	0.0826	0.6902		0.001	0.001	0.006	0	0.185	0.031	0.775
L237	China	0.004	0.996		0.001	0.7928	0.0852	0.121		0.001	0.098	0.093	0.015	0.664	0.003	0.126
LH61	USA	0.004	0.996		0.0014	0.9084	0.0896	0.0006		0.004	0.016	0.089	0	0.869	0.012	0.01
Mo17Ht	China	0.004	0.996		0.001	0.8456	0.1324	0.021		0.001	0.093	0.03	0	0.808	0.063	0.004
Xuan6	China	0.004	0.996		0.0024	0.3291	0.0202	0.6483		0.001	0.367	0.254	0.05	0.075	0.009	0.245
85Bai64	China	0.0042	0.9958		0.002	0.3309	0.0166	0.6505		0.001	0.366	0.257	0.058	0.069	0.003	0.245
CIMBL149	CIMMYT	0.0042	0.9958		0.001	0.0012	0.1092	0.8886		0	0.007	0.001	0	0.002	0.073	0.918
H153	China	0.0042	0.9958		0.001	0.612	0.0994	0.2877		0	0.394	0	0.284	0.32	0.001	0
Luyuan133	China	0.0042	0.9958		0.0024	0.3144	0.0046	0.6786		0.001	0.577	0.146	0.107	0.063	0.002	0.103
MBNA	USA	0.0042	0.9958		0.001	0.9834	0.0138	0.0018		0.016	0.001	0.068	0.03	0.872	0	0.012
84-126-15-1	China	0.0044	0.9956		0.002	0.3153	0.0048	0.6779		0.001	0.577	0.147	0.109	0.063	0.004	0.1
CML238	Mexico	0.0044	0.9956		0.0014	0.0016	0.083	0.914		0	0.03	0.001	0.001	0.002	0.041	0.925
JIAO51	China	0.0044	0.9956		0.0028	0.1048	0.0044	0.888		0.001	0.374	0.073	0.001	0.006	0.001	0.546
CIMBL115	CIMMYT	0.0046	0.9954		0.0012	0.001	0.0756	0.9222		0	0.001	0	0	0.001	0.028	0.97
Chang7-2	Yellow and Huai River	0.0046	0.9954		0.004	0.1945	0.0022	0.7993		0	0.914	0.001	0.035	0.048	0	0.002
LK11	China	0.0046	0.9954		0	0.9954	0.0022	0.0024		0	0	0	0.519	0.48	0	0
Shuang105	China	0.0046	0.9954		0.0012	0.3769	0.0048	0.6171		0	0.529	0.195	0.193	0.003	0.016	0.063
BS16	China	0.0048	0.9952		0.0032	0.1404	0.0076	0.8488		0	0.636	0.101	0	0.053	0.002	0.208
CIMBL96	CIMMYT	0.0048	0.9952		0.001	0.0004	0.091	0.9076		0	0	0	0	0	0.008	0.991
Zhonger_O2	China	0.0048	0.9952		0.0022	0.2056	0.0186	0.7736		0.008	0.708	0.007	0.159	0.017	0.01	0.091
CML228	Mexico	0.005	0.995		0.0016	0.0024	0.0112	0.9848		0.001	0.001	0.001	0.001	0.001	0.001	0.994
KH189-2	China	0.005	0.995		0.0016	0.0018	0.1176	0.879		0.018	0.852	0.001	0	0.001	0.099	0.028
S001	China	0.005	0.995		0.0026	0.2721	0.0098	0.7155		0.001	0.741	0.035	0.075	0.092	0.006	0.049
CIMBL29	CIMMYT	0.0052	0.9948		0.0032	0.002	0.0332	0.9616		0	0.001	0.001	0	0.001	0.001	0.996
Da255	China	0.0052	0.9948		0.0016	0.3969	0.0016	0.5999		0	0.309	0.447	0.06	0.004	0.001	0.179
Longkang279	China	0.0054	0.9946		0.0028	0.1838	0.007	0.8064		0.001	0.414	0.214	0.022	0.001	0.006	0.342
92_8	China	0.0056	0.9944		0.004	0.2038	0.002	0.7902		0	0.909	0.002	0.04	0.046	0.001	0.002
C103	China	0.0056	0.9944		0.0002	0.797	0.2022	0.0006		0	0.001	0.059	0.002	0.78	0.157	0.001
DF32	China	0.0056	0.9944		0.0008	0.8654	0.1326	0.0012		0.001	0.005	0.107	0.014	0.77	0.091	0.012
NC350	North Carolina	0.0056	0.9944		0.0014	0.0026	0.051	0.945		0	0.022	0.001	0	0.005	0.001	0.971
CML58	CYMMYT	0.0058	0.9942		0.0018	0.2506	0.0044	0.7433		0.001	0.36	0.09	0.162	0.001	0.002	0.385
Longkang11	China	0.0058	0.9942		0.0006	0.9956	0.002	0.0018		0	0	0	0.524	0.475	0	0
327	China	0.006	0.994		0.0026	0.7774	0.0232	0.1968		0.001	0.376	0.189	0.136	0.293	0.005	0.001
CIMBL3	Thailand	0.006	0.994		0.001	0.0004	0.0332	0.9654		0	0	0	0	0	0.001	0.998
CIMBL38	CIMMYT	0.006	0.994		0.005	0.0058	0.0674	0.9218		0.001	0.003	0.033	0	0.001	0.009	0.952
Tangsipingtou	Yellow and Huai River	0.006	0.994		0.0022	0.1266	0.0028	0.8684		0.001	0.656	0.105	0	0.028	0.001	0.209
Tianya4	China	0.006	0.994		0.0048	0.1452	0.0072	0.8428		0.001	0.783	0.131	0	0.036	0.002	0.048
C103_C1	China	0.0062	0.9938		0.001	0.6207	0.1012	0.2771		0	0.297	0.107	0.142	0.352	0.068	0.034
CML415	CIMMYT	0.0064	0.9936		0.0028	0.1766	0.0156	0.805		0.001	0.035	0.138	0	0.065	0.002	0.759
Chang7Daxian1	China	0.0066	0.9934		0.0064	0.1479	0.005	0.8407		0.002	0.34	0.028	0.107	0.032	0.003	0.489
CIMBL113	CIMMYT	0.0068	0.9932		0.001	0.001	0.053	0.945		0.001	0.008	0.001	0.001	0.001	0.003	0.985
Chang72	China	0.0068	0.9932		0.0058	0.1328	0.0352	0.8262		0.002	0.388	0.043	0.049	0.002	0.025	0.491
WH413	China	0.0068	0.9932		0.0142	0.0656	0.0078	0.9124		0.005	0.753	0.039	0.01	0.001	0.003	0.188
GEMS36	USA	0.007	0.993		0.0014	0.4016	0.2681	0.3289		0.001	0.001	0.001	0.343	0.132	0.178	0.344
Ai154	China	0.0072	0.9928		0.007	0.0016	0.003	0.9884		0.001	0.457	0.001	0.001	0	0	0.538
CIMBL11	CIMMYT	0.0072	0.9928		0.0018	0.0012	0.0296	0.9674		0.001	0.02	0.003	0	0.001	0.001	0.975
CML11	Mexico	0.0072	0.9928		0.005	0.0018	0.0458	0.9474		0.002	0.002	0.002	0	0	0.009	0.985
NC338	North Carolina	0.0072	0.9928		0.003	0.002	0.0132	0.9818		0.001	0.001	0.001	0.001	0.001	0.001	0.995
CML125-2Pianma	CYMMYT	0.0074	0.9926		0.003	0.0012	0.0064	0.9894		0.001	0.146	0.001	0.001	0.001	0.003	0.847
Ki3	Thailand	0.0074	0.9926		0.001	0.0004	0.0272	0.9714		0	0	0	0	0	0.001	0.998
91af361	China	0.0076	0.9924		0.0016	0.4845	0.0034	0.5105		0.001	0.203	0.001	0.734	0	0.001	0.06
CML163	CIMMYT	0.0076	0.9924		0.0044	0.0066	0.0476	0.9414		0.001	0.016	0.001	0.001	0.005	0.008	0.968
S37_C2	China	0.0078	0.9922		0.0028	0.0032	0.1096	0.8844		0.007	0.009	0.003	0.053	0.001	0.05	0.876
112	Benin	0.008	0.992		0.0046	0.0096	0.0304	0.9554		0.001	0.15	0.005	0	0.003	0.005	0.835
NC346	North Carolina	0.008	0.992		0.0036	0.0042	0.0284	0.9638		0.001	0.002	0.001	0.002	0.001	0.001	0.993
CIMBL4	Thailand	0.0082	0.9918		0.001	0	0.0162	0.9828		0	0	0	0	0	0	0.998
CML10	Mexico	0.0082	0.9918		0.0064	0.0012	0.053	0.9394		0.003	0.001	0.002	0	0.001	0.008	0.985
HSD4811	Sudan	0.0082	0.9918		0.0078	0.056	0.01	0.9262		0.001	0.169	0.054	0.002	0.004	0.002	0.767
Xun928	China	0.0082	0.9918		0.0066	0.1921	0.0022	0.7991		0.001	0.839	0.143	0	0.014	0.001	0.002
CML321	Mexico	0.0084	0.9916		0.0018	0.0818	0.0546	0.8619		0.001	0.005	0.039	0.006	0.03	0.023	0.896
CIMBL86	CIMMYT	0.0086	0.9914		0.0092	0.0612	0.0236	0.906		0.001	0.025	0.067	0.002	0.009	0.003	0.893
Zhong451	China	0.0086	0.9914		0.0006	0.087	0.6712	0.2412		0	0.416	0	0.039	0.001	0.542	0.001
CIMBL94	CIMMYT	0.0092	0.9908		0.002	0.049	0.0742	0.8748		0.001	0.02	0.029	0.04	0.003	0.02	0.889
B12	China	0.0094	0.9906		0.007	0.5568	0.0104	0.4258		0.001	0.324	0.004	0.578	0.001	0.002	0.089
CML122	CIMMYT	0.0094	0.9906		0.0026	0.0008	0.0846	0.912		0.001	0.001	0.001	0.001	0.001	0.02	0.976
NC340	North Carolina	0.0094	0.9906		0.006	0.0016	0.0064	0.986		0.001	0.023	0.001	0	0.001	0.001	0.973
150-4	China	0.0096	0.9904		0.0004	0.9288	0.0708	0		0	0	0	0.381	0.618	0	0
CML69	CIMMYT	0.0096	0.9904		0.0022	0.0012	0.0354	0.9612		0.001	0.045	0.001	0.001	0	0.003	0.95
LH65	USA	0.0096	0.9904		0.0006	0.9214	0.0742	0.0038		0.003	0.002	0.044	0	0.878	0.001	0.072
C103_C3	China	0.0098	0.9902		0.0002	0.7973	0.2021	0.0004		0	0.002	0.077	0.001	0.761	0.157	0.001
GEMS37	USA	0.01	0.99		0.0012	0.4742	0.219	0.3056		0.001	0.001	0.009	0.315	0.128	0.178	0.368
GEMS42	USA	0.01	0.99		0.0024	0.4919	0.1408	0.3649		0.001	0	0.008	0.386	0.112	0.074	0.418
NC296	North Carolina	0.01	0.99		0.0048	0.0052	0.034	0.956		0.001	0.002	0.001	0.002	0.001	0.002	0.991
CIMBL42	CIMMYT	0.0102	0.9898		0.0096	0.1042	0.004	0.8822		0.001	0.001	0.069	0.055	0	0.001	0.872
CML171	CIMMYT	0.0102	0.9898		0.003	0.003	0.024	0.97		0.001	0.029	0.001	0	0.002	0.002	0.965
CML480	CIMMYT	0.0102	0.9898		0.0016	0.0008	0.0242	0.9734		0	0.031	0.001	0	0	0.002	0.966
CML139	CIMMYT	0.0104	0.9896		0.0026	0.001	0.0857	0.9107		0.001	0.001	0	0	0.001	0.019	0.978
ES40	China	0.0104	0.9896		0.0034	0.2658	0.0022	0.7286		0.001	0.285	0.114	0.157	0.01	0.001	0.433
LH57	USA	0.0104	0.9896		0.0006	0.9974	0.0012	0.0008		0.001	0.003	0.109	0.138	0.748	0	0.002
CML172	CIMMYT	0.0106	0.9894		0.004	0.0038	0.0202	0.972		0.001	0.029	0.002	0	0.001	0.001	0.966
LX03-2	Yellow and Huai River	0.0106	0.9894		0.0056	0.263	0.0094	0.722		0.001	0.812	0.001	0.151	0.002	0.03	0.002
NC296A	North Carolina	0.0106	0.9894		0.005	0.0052	0.0304	0.9594		0.001	0.005	0.001	0.001	0.002	0.001	0.989
S8326	USA	0.0106	0.9894		0.0008	0.9316	0.0666	0.001		0.004	0	0.068	0	0.898	0.001	0.029
CIMBL92	CIMMYT	0.0108	0.9892		0.0018	0.0522	0.0922	0.8538		0.001	0.001	0.003	0.05	0.001	0.049	0.896
CML32	CIMMYT	0.0108	0.9892		0.0026	0.0014	0.0588	0.9372		0.001	0.023	0.005	0.001	0.001	0.01	0.961
ShuangM9B-1	China	0.0114	0.9886		0.0018	0.001	0.0566	0.9406		0.001	0.131	0.001	0.002	0	0.011	0.855
LH59	USA	0.0116	0.9884		0.0006	0.9988	0.0006	0		0.001	0	0.088	0.168	0.742	0	0.001
CML454	CIMMYT	0.012	0.988		0.012	0.011	0.0294	0.9476		0.002	0.004	0.001	0	0.027	0.001	0.964
1516	Zambia	0.012	0.988		0.0044	0.027	0.0428	0.9258		0.002	0.135	0.02	0.001	0.013	0.009	0.821
CML14	Mexico	0.0122	0.9878		0.0026	0.0126	0.011	0.9738		0.001	0.015	0.002	0	0.01	0.001	0.971
Shuangtaiwu	China	0.0122	0.9878		0.0038	0.1429	0.0044	0.8489		0.001	0.348	0.084	0.06	0.001	0.002	0.504
CIMBL93	CIMMYT	0.0124	0.9876		0.0068	0.092	0.0428	0.8585		0.001	0.031	0.064	0.048	0.005	0.007	0.844
CIMBL105	CIMMYT	0.0126	0.9874		0.0022	0.002	0.085	0.9108		0.001	0.042	0.012	0	0	0.052	0.892
CIMBL47	CIMMYT	0.0126	0.9874		0.0034	0.1174	0.0678	0.8114		0.001	0.007	0.12	0.038	0.005	0.012	0.818
CIMBL49	CIMMYT	0.0126	0.9874		0.0102	0.0584	0.0312	0.9002		0.001	0.049	0.059	0.024	0.001	0.002	0.864
GEMS58	USA	0.0128	0.9872		0.001	0.8602	0.1102	0.0286		0	0.004	0.199	0.164	0.56	0.028	0.044
Si-287	China	0.0128	0.9872		0.0054	0.3095	0.012	0.6731		0.001	0.54	0.231	0.127	0.002	0.004	0.095
Wenhuang31413	Southwest China	0.0128	0.9872		0.0232	0.0374	0.004	0.9354		0.017	0.836	0.018	0.001	0.001	0.001	0.126
SW92E114	Southwest China	0.013	0.987		0.0084	0.0268	0.0364	0.9284		0.001	0.007	0.039	0	0.002	0.001	0.95
CML247	Mexico	0.0134	0.9866		0.0016	0.0066	0.0608	0.931		0.001	0.019	0.005	0	0.001	0.021	0.952
CIMBL84	CIMMYT	0.0138	0.9862		0.0024	0.0562	0.07	0.8713		0.001	0.002	0.002	0.046	0.014	0.011	0.924
EN25	China	0.0138	0.9862		0.001	0.0646	0.5656	0.3688		0	0.001	0.057	0.017	0.001	0.553	0.371
M256	China	0.0138	0.9862		0.0032	0.0302	0.0086	0.958		0.001	0.107	0.002	0.006	0.002	0.001	0.88
NC356	North Carolina	0.0138	0.9862		0.0038	0.0924	0.0198	0.884		0.001	0.001	0.016	0.001	0.045	0.001	0.935
251	Zambia	0.0138	0.9862		0.004	0.0108	0.0452	0.94		0.001	0.111	0.009	0	0.006	0.01	0.863
CIMBL16	CIMMYT	0.014	0.986		0.01	0.0026	0.0062	0.9812		0.001	0.026	0.001	0.001	0.001	0	0.97
Jing7	China	0.014	0.986		0.0168	0.0704	0.002	0.9108		0.004	0.886	0.077	0	0.001	0.001	0.033
Jingnuo2	China	0.014	0.986		0.0104	0.1767	0.007	0.8059		0.002	0.493	0.144	0.059	0.001	0.003	0.299
CIMBL87	CIMMYT	0.0142	0.9858		0.0024	0.0196	0.0858	0.8922		0.001	0.016	0.005	0.031	0.001	0.051	0.895
CML360	CIMMYT	0.0142	0.9858		0.0056	0.0058	0.0194	0.9692		0.001	0.014	0.002	0.002	0.003	0.001	0.977
CML486	CIMMYT	0.0142	0.9858		0.008	0.0016	0.065	0.9254		0.003	0.008	0	0.004	0.001	0.02	0.964
Ki43	Thailand	0.0142	0.9858		0.004	0.0096	0.1182	0.8682		0.002	0.004	0.004	0.005	0.002	0.07	0.912
SP8	Spain	0.0142	0.9858		0.0102	0.0162	0.0494	0.9242		0.002	0.1	0.037	0.001	0.003	0.012	0.845
CML170	CIMMYT	0.0144	0.9856		0.0082	0.049	0.0112	0.9316		0	0.054	0.066	0	0.001	0	0.878
CML333	Mexico	0.0144	0.9856		0.0038	0.057	0.0772	0.862		0	0.026	0.099	0.001	0.007	0.039	0.828
CIMBL25	CIMMYT	0.0148	0.9852		0.0018	0.001	0.035	0.9622		0	0.001	0	0	0	0.001	0.997
CML69_C2	Mexico	0.0148	0.9852		0.0046	0.002	0.032	0.9614		0.002	0.049	0.001	0	0.001	0.002	0.944
Yan85	China	0.0148	0.9852		0.009	0.4532	0.0034	0.5344		0.001	0.276	0.169	0.28	0.058	0.003	0.214
CIMBL156	CIMMYT	0.0152	0.9848		0.0056	0.1464	0.0354	0.8126		0	0.011	0.142	0.037	0.006	0.004	0.8
CIMBL2	Thailand	0.0152	0.9848		0.004	0.0032	0.105	0.8878		0.001	0.001	0.001	0.002	0.001	0.063	0.932
CIMBL91	CIMMYT	0.0154	0.9846		0.0026	0.1114	0.105	0.781		0.001	0	0.007	0.093	0.007	0.056	0.836
Ki11	Thailand	0.0156	0.9844		0.0036	0.0038	0.1102	0.8824		0.002	0.001	0.002	0.001	0.001	0.067	0.926
238	China	0.016	0.984		0.0012	0.8093	0.0018	0.1877		0	0.027	0.077	0.761	0.049	0	0.086
CML38	Mexico	0.0164	0.9836		0.014	0.033	0.0258	0.9272		0.001	0.015	0.043	0.001	0.004	0.004	0.932
Xun926	Yellow and Huai River	0.0166	0.9834		0.0126	0.2206	0.0208	0.7461		0.005	0.833	0.021	0.039	0.056	0.036	0.011
685	Ghana	0.0168	0.9832		0.0078	0.0378	0.0078	0.9466		0.001	0.114	0.002	0	0.025	0	0.857
CML118	CIMMYT	0.0172	0.9828		0.0044	0.1604	0.0526	0.7826		0.001	0.002	0.074	0.047	0.055	0.006	0.816
Hai1134	China	0.0172	0.9828		0.0006	0.951	0.0472	0.0012		0	0	0	0.527	0.472	0	0.001
124	Benin	0.0174	0.9826		0.0138	0.0216	0.0276	0.937		0.002	0.112	0.025	0.001	0.001	0.001	0.857
CIMBL50	CIMMYT	0.0174	0.9826		0.006	0.0612	0.043	0.8898		0.001	0.009	0.003	0.044	0.008	0.003	0.932
Guangyou5	China	0.0174	0.9826		0.004	0.2509	0.0921	0.653		0.002	0.286	0.118	0.02	0.128	0.052	0.395
CIMBL22	CIMMYT	0.0176	0.9824		0.022	0.0062	0.034	0.9378		0.006	0.001	0.002	0.001	0.007	0.001	0.984
CML31	CIMMYT	0.0176	0.9824		0.0068	0.0408	0.0108	0.9416		0.001	0.034	0.005	0.003	0.019	0.001	0.937
CML304	CIMMYT	0.018	0.982		0.009	0.001	0.063	0.927		0.004	0.003	0.001	0	0.001	0.017	0.974
CML45	Mexico	0.018	0.982		0.0088	0.0084	0.0314	0.9514		0.004	0.042	0.009	0.001	0.003	0.002	0.939
Ernan24	China	0.0182	0.9818		0.0026	0.4437	0.1234	0.4303		0.002	0.259	0.168	0.057	0.221	0.099	0.194
CIMBL122	CYMMYT	0.0184	0.9816		0.002	0.0012	0.08	0.9168		0.001	0.004	0.001	0.001	0.001	0.051	0.941
NC354	North Carolina	0.0186	0.9814		0.0218	0.0022	0.0428	0.9332		0.003	0.001	0.001	0.002	0.001	0.003	0.989
412	China	0.0188	0.9812		0.001	0.5169	0.33	0.1521		0.002	0.214	0.061	0.004	0.434	0.256	0.029
CIMBL55	CIMMYT	0.0188	0.9812		0.0164	0.0348	0.0034	0.9454		0.005	0.077	0.028	0.013	0.001	0.001	0.876
NC352	North Carolina	0.0188	0.9812		0.006	0.0036	0.0308	0.9596		0.001	0.002	0	0.001	0.001	0.002	0.993
H205	China	0.019	0.981		0.0058	0.6376	0.0024	0.3542		0	0.257	0.601	0.047	0.092	0.002	0.001
CIMBL48	CIMMYT	0.0192	0.9808		0.0036	0.0064	0.0744	0.9156		0.001	0.001	0.003	0.016	0	0.005	0.973
NC302	North Carolina	0.0196	0.9804		0.0044	0.001	0.0728	0.9218		0.001	0.001	0.001	0	0.001	0.001	0.994
CML158Q	Mexico	0.02	0.98		0.0032	0.001	0.0496	0.9462		0.001	0.042	0.003	0.001	0	0.015	0.938
NC300	North Carolina	0.02	0.98		0.0126	0.0058	0.0106	0.971		0.002	0.002	0.002	0	0.003	0.001	0.992
A682	Minnesota	0.0202	0.9798		0.001	0.9336	0.0646	0.0008		0.002	0	0.152	0.069	0.762	0.013	0.002
DaMO	China	0.0202	0.9798		0.0036	0.5567	0.1882	0.2515		0.016	0.206	0.044	0	0.525	0.076	0.133
CIMBL7	CIMMYT	0.0204	0.9796		0.0184	0.0392	0.041	0.9014		0.01	0.027	0.01	0.003	0.027	0.004	0.919
ZHI41	China	0.0204	0.9796		0.005	0.5207	0.0206	0.4537		0.001	0.33	0.259	0.001	0.302	0.001	0.106
CIMBL101	CIMMYT	0.0206	0.9794		0.0124	0.1646	0.0076	0.8154		0.001	0.005	0.05	0.126	0	0.001	0.817
CIMBL111	CIMMYT	0.0206	0.9794		0.0106	0.0218	0.0116	0.956		0.001	0.001	0.021	0.001	0.001	0.002	0.974
148	China	0.0208	0.9792		0.008	0.2727	0.0512	0.6681		0.002	0.658	0.075	0.068	0.106	0.04	0.051
Zao49	China	0.0208	0.9792		0.006	0.3512	0.0198	0.623		0.001	0.46	0.211	0.126	0.062	0.014	0.127
D619	China	0.021	0.979		0.001	0.0352	0.5202	0.4436		0	0.455	0.001	0.035	0.014	0.488	0.007
CML261	Mexico	0.0214	0.9786		0.017	0.0142	0.016	0.9528		0.004	0.037	0.009	0.001	0.008	0.002	0.939
Ji69	China	0.0216	0.9784		0.0174	0.1142	0.0084	0.86		0.007	0.428	0.117	0.001	0.013	0.001	0.432
NC298	North Carolina	0.0216	0.9784		0.008	0.0076	0.0538	0.9306		0.001	0.005	0.002	0.001	0.003	0.006	0.982
CIMBL21	CIMMYT	0.0218	0.9782		0.0164	0.0022	0.0028	0.9786		0.001	0.006	0.001	0.001	0	0	0.99
CML338	CIMMYT	0.022	0.978		0.0148	0.0184	0.0272	0.9396		0.001	0.013	0.058	0	0.001	0.002	0.924
CIMBL77	CIMMYT	0.0222	0.9778		0.007	0.0102	0.0852	0.8976		0.001	0.025	0.009	0.001	0.003	0.05	0.911
CML20	CIMMYT	0.0222	0.9778		0.0192	0.0014	0.004	0.9754		0.008	0.009	0.001	0	0	0	0.98
Jingnuo6	China	0.0222	0.9778		0.0088	0.2	0.0148	0.7764		0.001	0.269	0.149	0.036	0.032	0.004	0.509
LH128	USA	0.0222	0.9778		0.0014	0.8308	0.0952	0.0726		0.001	0.001	0.213	0.008	0.644	0.007	0.126
CML121	CIMMYT	0.0226	0.9774		0.0038	0.001	0.08	0.9152		0.001	0.001	0.001	0	0	0.007	0.989
TZOW7	Tanzania	0.0228	0.9772		0.0136	0.1122	0.0206	0.8536		0.002	0.065	0.128	0.002	0.01	0.002	0.792
CIMBL116	CIMMYT	0.023	0.977		0.01	0.0012	0.0154	0.9734		0.001	0.002	0.001	0	0	0.001	0.994
GEMS56	USA	0.0234	0.9766		0.002	0.8215	0.0962	0.0802		0.031	0.001	0.008	0.025	0.745	0.001	0.188
CIMBL52	CIMMYT	0.0236	0.9764		0.0058	0.0008	0.0558	0.9376		0.005	0.002	0.001	0	0.001	0.023	0.969
Cai48-1111	China	0.0236	0.9764		0.0056	0.4349	0.0044	0.5551		0.009	0.257	0.059	0.144	0.224	0.001	0.307
C123	China	0.024	0.976		0.001	0.6487	0.1926	0.1578		0.001	0.036	0.245	0.001	0.445	0.116	0.157
CIMBL123	CIMMYT	0.024	0.976		0.0086	0.0024	0.045	0.944		0.001	0.022	0.001	0.001	0.001	0.002	0.972
ChangK	Yellow and Huai River	0.024	0.976		0.0024	0.3697	0.1252	0.5027		0.001	0.569	0.149	0.007	0.189	0.082	0.002
B11	China	0.0246	0.9754		0.0174	0.1114	0.0118	0.8594		0.002	0.015	0.136	0.012	0.002	0.002	0.83
CML277	Mexico	0.0248	0.9752		0.0096	0.0126	0.0124	0.9654		0.001	0.034	0.005	0.001	0.002	0.001	0.956
Ji853_C1	North China	0.025	0.975		0.0216	0.1908	0.0024	0.7852		0	0.77	0.227	0	0.001	0.001	0.001
CIMBL28	CIMMYT	0.0252	0.9748		0.0042	0.0008	0.0284	0.9666		0.001	0.001	0	0	0	0.001	0.997
CIMBL18	CIMMYT	0.0256	0.9744		0.0206	0.008	0.053	0.9184		0.002	0.001	0.031	0.002	0.002	0.007	0.956
Silunuo	China	0.0258	0.9742		0.0182	0.1095	0.0216	0.8507		0.005	0.319	0.084	0.021	0.001	0.006	0.565
CIMBL108	CIMMYT	0.0262	0.9738		0.0184	0.0144	0.018	0.9492		0.002	0.055	0.046	0.001	0	0.001	0.895
NC336	North Carolina	0.0262	0.9738		0.0224	0.0062	0.0284	0.943		0.003	0.002	0.002	0.001	0.001	0.003	0.988
CR1Ht	USA	0.0266	0.9734		0.0028	0.9104	0.0846	0.0022		0.002	0	0.214	0.001	0.736	0.001	0.046
CIMBL32	CIMMYT	0.0274	0.9726		0.0056	0.001	0.038	0.9554		0.002	0.002	0.001	0	0.001	0.001	0.993
CML290	CIMMYT	0.0278	0.9722		0.0034	0.0018	0.0646	0.9302		0.001	0.071	0.003	0.001	0.001	0.013	0.91
CIMBL54	CIMMYT	0.028	0.972		0.024	0.0084	0.0082	0.9594		0.003	0.035	0.02	0.01	0.001	0.002	0.929
NC348	North Carolina	0.0282	0.9718		0.012	0.0104	0.058	0.9196		0.002	0.018	0.002	0.017	0.002	0.012	0.947
WN11H	China	0.0282	0.9718		0.0016	0.822	0.13	0.0464		0.006	0.043	0.005	0.37	0.435	0.082	0.06
CIMBL133	CIMMYT	0.0286	0.9714		0.0108	0.0104	0.0154	0.9634		0	0.004	0.004	0.002	0.009	0.002	0.98
CML5	Mexico	0.0288	0.9712		0.0126	0.0024	0.0276	0.9574		0.001	0.01	0.001	0	0.019	0.001	0.967
JI853	North China	0.029	0.971		0.031	0.1562	0.0018	0.811		0.001	0.754	0.243	0	0.001	0	0.001
R1656	China	0.029	0.971		0.001	0.276	0.3658	0.3572		0	0.277	0.002	0.203	0.047	0.364	0.106
DAN3130	North China	0.0292	0.9708		0.0026	0.7359	0.1605	0.101		0.009	0.053	0.099	0.018	0.626	0.083	0.111
HSD10484	Sudan	0.0294	0.9706		0.0226	0.1782	0.0062	0.793		0.001	0.146	0.215	0.008	0.011	0.002	0.616
C123_C2	US400	0.0296	0.9704		0.0012	0.6533	0.1973	0.1483		0.001	0.042	0.265	0.002	0.433	0.124	0.132
CIMBL46	CIMMYT	0.0296	0.9704		0.0192	0.0364	0.0458	0.8986		0.003	0.037	0.044	0.005	0.009	0.007	0.897
CML287	Mexico	0.0296	0.9704		0.0172	0.0034	0.036	0.9434		0.003	0.012	0.003	0.004	0.001	0.003	0.974
CML162	CIMMYT	0.0298	0.9702		0.0148	0.0062	0.0708	0.9082		0.004	0.007	0.005	0.004	0.003	0.038	0.939
ZB648	China	0.03	0.97		0.001	0.1908	0.3171	0.4911		0.001	0.381	0.057	0.003	0.118	0.299	0.142
CML328	Mexico	0.0302	0.9698		0.006	0.042	0.112	0.84		0.002	0.047	0.062	0.001	0.006	0.067	0.816
CIMBL98	CIMMYT	0.0304	0.9696		0.002	0.0006	0.0874	0.91		0	0	0	0	0	0.007	0.991
NC364	North Carolina	0.0304	0.9696		0.0032	0.4851	0.1	0.4117		0.001	0.052	0.293	0.042	0.203	0.047	0.363
CIMBL71	CIMMYT	0.0306	0.9694		0.0084	0.0092	0.1632	0.8192		0.002	0.001	0.003	0	0.004	0.112	0.878
CIMBL12	CIMMYT	0.0308	0.9692		0.0126	0.0012	0.0186	0.9676		0.002	0.036	0.002	0.001	0	0.001	0.957
CIMBL88	CIMMYT	0.0308	0.9692		0.0176	0.0546	0.0556	0.8722		0.001	0.003	0.039	0.064	0.001	0.027	0.865
NC362	North Carolina	0.0308	0.9692		0.0036	0.4863	0.0992	0.4109		0.001	0.053	0.298	0.037	0.205	0.045	0.362
92Huang7	China	0.031	0.969		0.0126	0.4151	0.0072	0.5651		0.002	0.393	0.149	0.245	0.052	0.003	0.156
CIMBL106	CIMMYT	0.031	0.969		0.0208	0.0014	0.0358	0.942		0.006	0.064	0.004	0.003	0	0.003	0.921
CIMBL53	CIMMYT	0.031	0.969		0.0098	0.0186	0.0298	0.9418		0.001	0.033	0.015	0.002	0.003	0.001	0.945
CML157Q	Mexico	0.031	0.969		0.0218	0.0074	0.0502	0.9206		0.005	0.009	0.026	0.001	0.003	0.012	0.944
CIMBL89	CIMMYT	0.0312	0.9688		0.0064	0.0216	0.1522	0.8198		0.002	0.003	0.01	0	0.018	0.12	0.847
303WX	China	0.0314	0.9686		0.0194	0.2695	0.003	0.7081		0.001	0.282	0.29	0.043	0.012	0.001	0.371
CIMBL69	CIMMYT	0.0314	0.9686		0.031	0.0891	0.0262	0.8537		0.002	0.066	0.132	0.013	0.002	0.002	0.785
DH3732	Yellow and Huai River	0.0316	0.9684		0.0028	0.0604	0.3729	0.564		0	0.501	0.003	0.001	0.024	0.424	0.047
L105	China	0.0316	0.9684		0.0084	0.3521	0.0702	0.5692		0.002	0.198	0.22	0.014	0.167	0.034	0.366
707	China	0.032	0.968		0.0118	0.0044	0.054	0.9298		0.004	0.135	0.001	0.009	0.003	0.008	0.841
CML411	CIMMYT	0.032	0.968		0.005	0.001	0.0474	0.9466		0.001	0.042	0.001	0.001	0.001	0.001	0.954
Staha	Tanzania	0.0326	0.9674		0.0218	0.0716	0.0274	0.8792		0.006	0.081	0.085	0.004	0.007	0.007	0.811
CML311	Mexico	0.0328	0.9672		0.0352	0.026	0.0142	0.9246		0.004	0.108	0.061	0	0.001	0	0.825
Fu844	China	0.0328	0.9672		0.0132	0.3753	0.0022	0.6093		0.001	0.289	0.196	0.161	0.056	0.002	0.294
CIMBL66	CYMMYT	0.033	0.967		0.0366	0.1016	0.0154	0.8464		0.003	0.063	0.133	0.014	0.002	0.003	0.782
Huotanghuang17	China	0.0332	0.9668		0.001	0.8	0.1666	0.0324		0.001	0.123	0.144	0.018	0.634	0.076	0.004
CML189	CIMMYT	0.0336	0.9664		0.027	0.118	0.0054	0.8496		0.004	0.084	0.083	0.069	0	0.003	0.755
H2671	China	0.0336	0.9664		0.0018	0.9142	0.0814	0.0026		0.001	0.001	0.256	0.208	0.52	0.014	0.001
HSD3539	Sudan	0.0336	0.9664		0.0174	0.1934	0.0526	0.7367		0.001	0.086	0.22	0.012	0.025	0.016	0.641
75-14Gao	China	0.0344	0.9656		0.0252	0.2192	0.0024	0.7532		0.022	0.574	0.026	0.217	0.001	0.003	0.158
CIMBL68	CIMMYT	0.0344	0.9656		0.0244	0.0088	0.0624	0.9044		0.021	0.002	0.015	0.002	0.002	0.011	0.947
Jing54	China	0.0344	0.9656		0.0034	0.025	0.2928	0.6788		0.001	0.552	0.072	0	0	0.269	0.105
CIMBL82	CIMMYT	0.0348	0.9652		0.0062	0.001	0.0228	0.97		0.001	0.001	0.001	0.001	0.001	0.002	0.995
CIMBL127	CIMMYT	0.0352	0.9648		0.0118	0.005	0.0688	0.9144		0.001	0.048	0.063	0.001	0	0.016	0.871
CIMBL6	CIMMYT	0.0352	0.9648		0.0068	0.001	0.0178	0.9744		0.001	0.003	0	0	0.001	0.001	0.993
CML165	CIMMYT	0.0352	0.9648		0.016	0.0796	0.0416	0.8628		0.001	0.004	0.119	0.001	0.007	0.009	0.859
CML220	Mexico	0.0352	0.9648		0.0196	0.0066	0.0404	0.9334		0.003	0.024	0.04	0.003	0.001	0.003	0.927
CML52	Mexico	0.0352	0.9648		0.025	0.0026	0.0126	0.9598		0.003	0.082	0.001	0	0.001	0.001	0.913
CML77	Mexico	0.0352	0.9648		0.0124	0.0878	0.0824	0.8175		0.002	0.065	0.083	0.022	0.002	0.054	0.771
Wu314	China	0.0352	0.9648		0.0198	0.2383	0.0616	0.6804		0.023	0.694	0.067	0.041	0.084	0.072	0.019
CML258	Mexico	0.0356	0.9644		0.0152	0.003	0.0328	0.949		0.004	0.036	0.001	0.001	0.002	0.002	0.954
HTH-17	CYMMYT	0.0356	0.9644		0.0016	0.7566	0.1372	0.1046		0.001	0.1	0.181	0.002	0.606	0.047	0.063
Yanlai2	China	0.0356	0.9644		0.0128	0.003	0.0616	0.9226		0.003	0.118	0.008	0	0.001	0.032	0.839
CIMBL56	CIMMYT	0.0362	0.9638		0.0144	0.0018	0.0506	0.9332		0.008	0.014	0.004	0.001	0	0.028	0.945
315	Chad	0.0362	0.9638		0.0316	0.1449	0.0038	0.8197		0.002	0.124	0.19	0.002	0.017	0.001	0.664
CIMBL19	CIMMYT	0.0364	0.9636		0.021	0.0032	0.061	0.9148		0.011	0.032	0.005	0	0.003	0.016	0.932
A272	South Africa	0.037	0.963		0.0292	0.1638	0.0058	0.8012		0.001	0.114	0.236	0.001	0.009	0.001	0.638
CML341	Mexico	0.037	0.963		0.0202	0.0026	0.0216	0.9556		0.003	0.052	0.005	0	0.002	0.001	0.936
CIMBL58	CIMMYT	0.0372	0.9628		0.0126	0.059	0.0998	0.8286		0.002	0.001	0.042	0.021	0.021	0.05	0.863
CML218	Mexico	0.0372	0.9628		0.0086	0.0038	0.0952	0.8924		0.002	0.057	0.001	0.002	0.002	0.052	0.883
Danhuang34	China	0.0374	0.9626		0.0012	0.8492	0.0132	0.1364		0	0.137	0	0.624	0.235	0.001	0.001
Dan340_C1	North China	0.0376	0.9624		0.0016	0.7793	0.004	0.2151		0	0.165	0.001	0.758	0.073	0.001	0.002
CIMBL63	CIMMYT	0.0378	0.9622		0.02	0.002	0.0212	0.9568		0.003	0	0.001	0.001	0.003	0	0.991
TMV1	Tanzania	0.038	0.962		0.0214	0.1076	0.0114	0.8596		0.004	0.041	0.113	0.005	0.015	0.002	0.82
TZOW5	Tanzania	0.038	0.962		0.0314	0.0586	0.0154	0.8946		0.013	0.064	0.041	0.006	0.01	0.003	0.863
CML422	CIMMYT	0.0382	0.9618		0.0362	0.0068	0.0456	0.9114		0.027	0.024	0.007	0.001	0.003	0.006	0.931
Fu8538	China	0.0382	0.9618		0.0044	0.652	0.0826	0.261		0.001	0.166	0.249	0.055	0.395	0.018	0.116
Fu85	China	0.0384	0.9616		0.0244	0.3742	0.0022	0.5992		0.003	0.521	0.219	0.138	0.04	0.001	0.078
Tzi9	Nigeria	0.0384	0.9616		0.0202	0.006	0.0418	0.932		0.008	0.012	0.029	0.002	0.001	0.002	0.946
CML332	Mexico	0.0386	0.9614		0.0138	0.001	0.059	0.9262		0.01	0.003	0.001	0	0	0.009	0.977
Lu9	North China	0.0386	0.9614		0.0014	0.8722	0.1208	0.0056		0.001	0.053	0.24	0.155	0.506	0.043	0.003
B70	USA	0.0388	0.9612		0.0014	0.8212	0.1766	0.0008		0.001	0.005	0.206	0.08	0.588	0.118	0.001
ZZ01	North China	0.0388	0.9612		0.001	0.2613	0.5226	0.2151		0	0.001	0.08	0.177	0.024	0.501	0.216
Jinsui54	China	0.039	0.961		0.0034	0.8272	0.0012	0.1682		0	0.034	0.001	0.901	0	0	0.063
LH52	USA	0.039	0.961		0.0014	0.9344	0.0636	0.0006		0.002	0	0.142	0	0.849	0.004	0.003
NC360	North Carolina	0.039	0.961		0.0068	0.3233	0.2006	0.4693		0.001	0.043	0.136	0.001	0.212	0.136	0.471
Yue39-4	Southwest China	0.039	0.961		0.004	0.6403	0.0526	0.3031		0.001	0.223	0.019	0.495	0.094	0.048	0.12
Ning36	China	0.0392	0.9608		0.0086	0.9072	0.0278	0.0564		0.016	0.017	0.005	0.537	0.369	0.006	0.05
FusheA	China	0.0396	0.9604		0.0352	0.1546	0.0082	0.802		0.005	0.378	0.18	0.005	0.002	0.003	0.426
95	China	0.0398	0.9602		0.0344	0.1694	0.0196	0.7766		0.001	0.286	0.257	0	0.001	0.01	0.444
Suixi704	China	0.0398	0.9602		0.0066	0.8324	0.1516	0.0094		0.016	0.021	0.097	0.011	0.74	0.099	0.016
CML254	Mexico	0.0404	0.9596		0.0284	0.0036	0.024	0.944		0.012	0.002	0.001	0.001	0.004	0.001	0.98
CML314	Mexico	0.0404	0.9596		0.0244	0.0136	0.0506	0.9114		0.023	0.032	0.013	0.001	0.004	0.001	0.926
B151	China	0.0406	0.9594		0.0282	0.2376	0.005	0.7291		0.002	0.247	0.262	0.011	0.016	0.001	0.461
118	Benin	0.041	0.959		0.0304	0.0112	0.018	0.9404		0.009	0.145	0.04	0	0.001	0.001	0.804
CIMBL114	CIMMYT	0.041	0.959		0.0266	0.007	0.111	0.8554		0.018	0.004	0.004	0.001	0.004	0.058	0.91
Jinnuo	China	0.041	0.959		0.022	0.2034	0.0026	0.772		0.004	0.384	0.133	0.102	0.001	0.001	0.374
CML423	CIMMYT	0.0412	0.9588		0.0328	0.0382	0.004	0.925		0.003	0.038	0.067	0	0.003	0.001	0.888
A3G-3-3-1-313)-01	USA	0.0414	0.9586		0.0362	0.11	0.0252	0.8286		0.005	0.087	0.134	0.002	0.017	0.001	0.754
CML493	CIMMYT	0.0414	0.9586		0.0206	0.0024	0.0792	0.8978		0.021	0.005	0.001	0.001	0.004	0.018	0.951
NC358	North Carolina	0.0414	0.9586		0.0406	0.0352	0.0442	0.88		0.017	0.004	0.081	0.001	0	0.005	0.892
CIMBL140	CIMMYT	0.042	0.958		0.0286	0.2931	0.0028	0.6755		0.003	0.002	0.152	0.079	0.074	0.002	0.689
CIMBL79	CIMMYT	0.0422	0.9578		0.018	0.001	0.0084	0.9726		0.001	0.001	0	0	0	0.001	0.996
HZ121	China	0.0424	0.9576		0.0026	0.4814	0.136	0.38		0.008	0.071	0.182	0.001	0.337	0.066	0.337
Zongxi241	China	0.0424	0.9576		0.0048	0.8288	0.0054	0.161		0.001	0.082	0.002	0.648	0.189	0.001	0.077
NC290A	North Carolina	0.0426	0.9574		0.002	0.6719	0.168	0.158		0	0.064	0.373	0.018	0.35	0.106	0.089
TIAN77	China	0.0426	0.9574		0.0316	0.2264	0.005	0.737		0.001	0.241	0.267	0.009	0.004	0.002	0.476
1514	Zambia	0.0426	0.9574		0.0264	0.3369	0.0054	0.6313		0.001	0.057	0.398	0.033	0.022	0.001	0.489
HSD5012	Sudan	0.0428	0.9572		0.031	0.2101	0.01	0.7489		0.001	0.082	0.281	0.002	0.003	0.004	0.627
D185	China	0.043	0.957		0.0086	0.8786	0.0468	0.066		0.034	0.049	0.128	0.023	0.692	0	0.072
Jia6	China	0.043	0.957		0.0036	0.6501	0.0106	0.3357		0	0.143	0.108	0.571	0.019	0.003	0.156
Longxi65	China	0.043	0.957		0.0026	0.8373	0.111	0.0492		0.001	0.003	0.355	0.175	0.398	0.049	0.02
S122	China	0.043	0.957		0.005	0.7052	0.0054	0.2844		0.001	0.247	0.056	0.626	0.055	0.001	0.014
Yan103	China	0.0432	0.9568		0.0382	0.104	0.005	0.8528		0.02	0.215	0.095	0	0.024	0.002	0.644
A6_C1	Minnesota	0.044	0.956		0.0102	0.0008	0.051	0.938		0.001	0.001	0	0	0	0.002	0.996
CIMBL109	CIMMYT	0.044	0.956		0.0336	0.0022	0.0442	0.92		0.013	0.038	0.033	0.002	0.001	0.005	0.909
CIMBL59	CIMMYT	0.044	0.956		0.0228	0.0404	0.0726	0.8643		0.004	0.001	0.048	0.011	0.001	0.025	0.91
Huobai	China	0.044	0.956		0.038	0.1406	0.0202	0.8012		0.005	0.317	0.184	0.032	0.001	0.005	0.456
BaiU8112	China	0.0442	0.9558		0.0106	0.2067	0.1323	0.6505		0.064	0.681	0.002	0.027	0.158	0.062	0.006
QI205	China	0.0442	0.9558		0.0146	0.4652	0.085	0.4352		0.006	0.077	0.155	0.087	0.255	0.014	0.405
CML264	Mexico	0.0444	0.9556		0.021	0.002	0.0398	0.9372		0.003	0.034	0.003	0.001	0	0.009	0.951
CIMBL60	CIMMYT	0.0446	0.9554		0.0442	0.0568	0.0054	0.8936		0.005	0.05	0.11	0	0.002	0.001	0.831
GPS58	Sudan	0.045	0.955		0.0294	0.0594	0.0076	0.9036		0.001	0.018	0.087	0.004	0.002	0.001	0.888
TZOW18	Tanzania	0.045	0.955		0.03	0.2188	0.0266	0.7245		0.004	0.042	0.217	0.035	0.027	0.004	0.672
CIMBL143	CIMMYT	0.0452	0.9548		0.0268	0.3663	0.0038	0.6032		0.002	0.073	0.193	0.05	0.159	0.001	0.522
S37_C1	China	0.0452	0.9548		0.039	0.1916	0.0078	0.7616		0.002	0.728	0.265	0	0.001	0.002	0.002
Wu306	China	0.0452	0.9548		0.0038	0.6639	0.075	0.2573		0.001	0.147	0.275	0.042	0.399	0.034	0.101
CIMBL70	CIMMYT	0.0454	0.9546		0.0372	0.0026	0.05	0.9102		0.027	0.001	0.004	0	0.006	0.003	0.959
P8	USA	0.0454	0.9546		0.0334	0.1366	0.015	0.815		0.004	0.138	0.182	0.01	0.003	0.002	0.661
C39	China	0.0458	0.9542		0.003	0.8394	0.1154	0.0422		0.001	0.002	0.354	0.173	0.397	0.049	0.024
Tx601	Texas	0.0458	0.9542		0.0162	0.039	0.057	0.8878		0.003	0.024	0.013	0.045	0.005	0.007	0.904
D729	China	0.046	0.954		0.022	0.4558	0.0262	0.496		0.002	0.236	0.299	0.064	0.142	0.006	0.251
20762	China	0.0462	0.9538		0.0022	0.7533	0.1236	0.121		0.031	0.115	0.098	0.058	0.583	0.019	0.095
335	Chad	0.0462	0.9538		0.035	0.1888	0.0172	0.759		0.001	0.078	0.261	0.011	0.003	0.004	0.642
GPS62	Sudan	0.0462	0.9538		0.0354	0.1568	0.0054	0.8024		0.002	0.073	0.223	0.003	0.002	0.002	0.695
CIMBL119	CIMMYT	0.0466	0.9534		0.0248	0.0012	0.0584	0.9156		0.005	0.01	0.006	0.001	0	0.028	0.95
CIMBL62	CIMMYT	0.0466	0.9534		0.0288	0.0188	0.0542	0.8982		0.003	0	0.046	0.001	0.001	0.003	0.945
HSD3537	Sudan	0.0472	0.9528		0.037	0.095	0.0034	0.8646		0.013	0.068	0.138	0.011	0.001	0.001	0.768
Fu96	China	0.0474	0.9526		0.0138	0.6976	0.03	0.2586		0.002	0.108	0.324	0.001	0.426	0.001	0.137
Ziduosui	China	0.0474	0.9526		0.0236	0.3273	0.0102	0.6389		0.001	0.297	0.35	0.072	0.003	0.006	0.271
Jing24	China	0.0476	0.9524		0.0316	0.2646	0.009	0.6948		0.001	0.616	0.156	0.14	0.003	0.019	0.065
4003	China	0.0482	0.9518		0.001	0.9618	0.0348	0.0024		0	0	0	0.735	0.263	0.001	0.001
5237_C1	China	0.0482	0.9518		0.021	0.2113	0.1319	0.6359		0.018	0.711	0	0.179	0.001	0.09	0.001
Nongda178	North China	0.0486	0.9514		0	0.001	0.998	0.001		0	0	0.001	0.001	0	0.997	0.001
Feng263	China	0.0488	0.9512		0.0334	0.1992	0.006	0.7614		0.002	0.312	0.21	0.087	0.001	0.003	0.386
18599	China	0.0492	0.9508		0.0008	0.0108	0.928	0.0604		0	0.006	0.009	0.001	0.001	0.93	0.052
5003	China	0.0494	0.9506		0.0012	0.3771	0.4406	0.1811		0.001	0.061	0.005	0.514	0.001	0.327	0.091
CML115	CIMMYT	0.0496	0.9504		0.0434	0.0366	0.0272	0.8928		0.01	0.028	0.09	0.001	0.001	0.004	0.866
HSD4407	Sudan	0.0496	0.9504		0.0398	0.2099	0.0086	0.7417		0.001	0.131	0.271	0.015	0.006	0.002	0.572
TZOW2	Tanzania	0.0496	0.9504		0.0398	0.125	0.0248	0.8105		0.006	0.044	0.165	0.011	0.002	0.004	0.768
321	Chad	0.0498	0.9502		0.0312	0.0802	0.0464	0.8422		0.004	0.136	0.131	0.001	0.004	0.013	0.71
FUDMY1	China	0.0498	0.9502		0.0302	0.3767	0.0054	0.5877		0.003	0.464	0.133	0.286	0.005	0.002	0.108
CML281	Mexico	0.0506	0.9494		0.0268	0.0012	0.0438	0.9282		0.013	0.003	0.002	0	0.001	0.005	0.977
HRA65B	China	0.0508	0.9492		0.0092	0.7009	0.11	0.1799		0.001	0.086	0.313	0.08	0.367	0.067	0.085
Lv45	North China	0.0508	0.9492		0.0244	0.4226	0.0084	0.5446		0.001	0.313	0.434	0.14	0.001	0.005	0.107
Yuanwu02	China	0.0508	0.9492		0.0446	0.2524	0.0024	0.7007		0.009	0.307	0.283	0.001	0.062	0.001	0.338
CML298	CIMMYT	0.0514	0.9486		0.0226	0.001	0.0336	0.9428		0.008	0.052	0.001	0.001	0.001	0.007	0.931
TZOW12	Tanzania	0.0514	0.9486		0.031	0.0984	0.0384	0.8322		0.006	0.035	0.132	0.002	0.004	0.002	0.819
Tzi18	Nigeria	0.0516	0.9484		0.0262	0.0022	0.0234	0.9482		0.009	0.014	0.001	0.001	0.001	0.002	0.973
CML322	Mexico	0.0518	0.9482		0.0472	0.0368	0.0458	0.8703		0.009	0.04	0.102	0.006	0	0.006	0.836
Ki44	Thailand	0.052	0.948		0.0294	0.0608	0.0532	0.8566		0.008	0.035	0.004	0.06	0.002	0.019	0.873
288	China	0.0522	0.9478		0.0054	0.7952	0.0296	0.1698		0	0.052	0.081	0.74	0.052	0.001	0.073
DH40	China	0.0522	0.9478		0.0254	0.2829	0.051	0.6407		0.023	0.659	0.037	0.216	0.003	0.04	0.022
LH60	USA	0.0522	0.9478		0.0038	0.7904	0.0878	0.118		0.002	0.003	0.317	0.001	0.547	0.005	0.124
CML331	Mexico	0.0528	0.9472		0.0312	0.0016	0.0712	0.896		0.016	0.027	0.002	0.001	0.001	0.034	0.92
Zhonghuang64	China	0.053	0.947		0.014	0.6701	0.0646	0.2513		0.006	0.236	0.153	0.402	0.123	0.028	0.053
CML361	CIMMYT	0.0536	0.9464		0.0298	0.0052	0.0454	0.9196		0.008	0.018	0.002	0.005	0.006	0.003	0.957
Shen137	China	0.0536	0.9464		0	0	0.9994	0.0006		0	0	0	0	0	0.999	0.001
A6_C2	Minnesota	0.0542	0.9458		0.028	0.001	0.0554	0.9156		0.011	0.001	0.003	0	0	0.005	0.979
HSD3540	Sudan	0.0544	0.9456		0.0428	0.1578	0.0176	0.7818		0.006	0.144	0.242	0.002	0.002	0.005	0.597
NC262	North Carolina	0.0546	0.9454		0.0052	0.6606	0.166	0.1682		0.001	0.078	0.387	0.003	0.343	0.1	0.087
CIMBL150	CIMMYT	0.055	0.945		0.0362	0.261	0.0264	0.6764		0.004	0.008	0.283	0.045	0.017	0.009	0.634
KL2	China	0.0552	0.9448		0.017	0.4932	0.059	0.4308		0.002	0.143	0.334	0.109	0.14	0.029	0.243
CIMBL83	CIMMYT	0.0554	0.9446		0.0322	0.039	0.0662	0.8625		0.013	0.036	0.035	0.001	0.024	0.024	0.867
L5895_C1	China	0.0558	0.9442		0.033	0.1764	0.0938	0.6969		0.03	0.766	0.026	0.022	0.025	0.128	0.003
HSD4291	Sudan	0.056	0.944		0.0412	0.136	0.0486	0.7742		0.006	0.069	0.206	0.002	0.003	0.031	0.683
W968	China	0.056	0.944		0.001	0.2646	0.5204	0.214		0	0.042	0.002	0.233	0.045	0.5	0.178
7381	China	0.0562	0.9438		0	0	0.9998	0.0002		0	0	0	0	0	0.999	0.001
LD61	China	0.0562	0.9438		0.0066	0.7806	0.007	0.2058		0.001	0.138	0.002	0.729	0.085	0.011	0.033
P178	China	0.0564	0.9436		0	0.0004	0.9996	0		0	0	0	0	0	0.999	0
Suwan1611	Southwest China	0.0564	0.9436		0.0374	0.048	0.0552	0.8594		0.019	0.145	0.007	0.029	0.005	0.033	0.763
Cheng2	China	0.0568	0.9432		0.0392	0.2697	0.0208	0.6703		0.005	0.351	0.248	0.073	0.001	0.014	0.308
HSD5010	Sudan	0.0572	0.9428		0.0384	0.188	0.015	0.7586		0.004	0.087	0.254	0.003	0.006	0.002	0.645
7146	China	0.0578	0.9422		0.0246	0.3562	0.0982	0.521		0.003	0.108	0.101	0.249	0.064	0.063	0.412
Wei3322	China	0.0578	0.9422		0.029	0.5187	0.0046	0.4477		0.001	0.192	0.566	0.097	0.02	0.002	0.122
HSD7046	Sudan	0.058	0.942		0.0398	0.2705	0.0212	0.6685		0.004	0.065	0.305	0.006	0.053	0.004	0.562
CML470	CIMMYT	0.0584	0.9416		0.0308	0.0336	0.0664	0.8692		0.006	0.001	0.063	0.004	0.001	0.023	0.903
KL4	China	0.0584	0.9416		0.0024	0.7304	0.1343	0.1329		0.001	0.022	0.382	0.009	0.423	0.073	0.09
ZZ03	North China	0.0584	0.9416		0	0	1	0		0	0	0	0	0	0.999	0
CIMBL157	CIMMYT	0.0586	0.9414		0.0406	0.0396	0.011	0.9088		0.013	0.043	0.03	0.011	0.003	0.001	0.901
Bei11	China	0.0588	0.9412		0.0162	0.4758	0.1902	0.3178		0.048	0.091	0.034	0.009	0.4	0.092	0.327
CML134	CIMMYT	0.059	0.941		0.042	0.2162	0.0096	0.7322		0.005	0.046	0.194	0.059	0.03	0.001	0.663
Mo18W_C1	Missouri	0.059	0.941		0.0512	0.1712	0.0026	0.775		0.001	0.038	0.275	0.001	0.006	0.001	0.679
YU374	China	0.059	0.941		0.0398	0.8996	0.0072	0.0534		0.042	0.002	0.243	0.072	0.579	0.001	0.061
Qi205_C1	China	0.0592	0.9408		0.0176	0.4311	0.1548	0.3965		0.005	0.106	0.153	0.094	0.212	0.111	0.319
CIMBL99	CIMMYT	0.0594	0.9406		0.0252	0.1002	0.1594	0.7153		0.002	0.007	0.132	0.013	0.002	0.128	0.716
DONG46	China	0.0594	0.9406		0.0322	0.3986	0.02	0.5492		0	0.121	0.483	0.048	0.007	0.009	0.331
48_2	Southwest China	0.0596	0.9404		0.0152	0.4563	0.043	0.4855		0.001	0.003	0	0.595	0	0.002	0.399
EP1	Spain	0.0598	0.9402		0.0356	0.4423	0.001	0.5211		0.001	0.162	0.515	0.051	0.027	0	0.244
GEMS40	USA	0.06	0.94		0.0134	0.5442	0.0718	0.3707		0.007	0.001	0.018	0.435	0.12	0.009	0.41
P007	China	0.06	0.94		0.003	0.4666	0.284	0.2464		0.001	0.173	0.096	0.325	0.037	0.281	0.088
CML50	CIMMYT	0.0602	0.9398		0.0532	0.0514	0.0194	0.876		0.005	0.026	0.132	0	0.004	0.001	0.831
HSD4787	Sudan	0.0602	0.9398		0.0522	0.1282	0.0362	0.7834		0.005	0.099	0.224	0	0.003	0.011	0.659
HUA83-2	China	0.0604	0.9396		0.0472	0.2695	0.0028	0.6805		0.011	0.152	0.252	0.036	0.059	0.001	0.489
P136	China	0.0604	0.9396		0.0006	0.2618	0.6334	0.1042		0	0.035	0.001	0.239	0.026	0.619	0.08
CML61_C1	CYMMYT	0.0606	0.9394		0.039	0.003	0.0598	0.8982		0.033	0.111	0.002	0.008	0.002	0.007	0.838
NC344	North Carolina	0.0606	0.9394		0.0042	0.7359	0.1801	0.0798		0.001	0.007	0.323	0.069	0.414	0.108	0.077
CML154Q	Mexico	0.0608	0.9392		0.0358	0.0026	0.0494	0.9122		0.02	0.018	0.029	0.001	0.001	0.009	0.923
Ziyu3	Southwest China	0.0608	0.9392		0.0094	0.5017	0.0482	0.4407		0	0.146	0.432	0.039	0.144	0.017	0.221
Hda-5	China	0.061	0.939		0.0282	0.5403	0.0414	0.3901		0.001	0.167	0.386	0.265	0.003	0.048	0.129
CML426	CIMMYT	0.0614	0.9386		0.0404	0.0378	0.0064	0.9154		0.011	0.001	0.045	0.014	0	0.001	0.927
S22_C1	China	0.0614	0.9386		0.0222	0.2214	0.182	0.5745		0.005	0.552	0.163	0.02	0.061	0.184	0.014
1410	Somalia	0.0614	0.9386		0.055	0.1088	0.004	0.8322		0.016	0.072	0.141	0.013	0.003	0.001	0.754
TZOW6	Tanzania	0.0614	0.9386		0.0484	0.0838	0.01	0.8578		0.02	0.076	0.077	0	0.024	0.002	0.801
TZOW20	Tanzania	0.0618	0.9382		0.0458	0.2753	0.0078	0.6711		0.002	0.021	0.284	0.046	0.033	0.002	0.611
Zhengbai11	China	0.0618	0.9382		0.0194	0.2657	0.1331	0.5818		0.043	0.177	0.034	0.002	0.207	0.071	0.465
4F1_C1	China	0.062	0.938		0.0386	0.151	0.0982	0.7122		0.04	0.753	0.058	0.063	0	0.084	0.002
Duo229	China	0.062	0.938		0.0536	0.0994	0.0054	0.8415		0.026	0.365	0.121	0.005	0.001	0.004	0.478
Qi319	North China	0.0622	0.9378		0.0008	0.1505	0.7075	0.1411		0	0.082	0.008	0.119	0.009	0.698	0.084
AR226-2Lida	China	0.0626	0.9374		0.0232	0.5114	0.023	0.4424		0	0.248	0.597	0.024	0.023	0.009	0.099
HR210	China	0.0626	0.9374		0.0072	0.7176	0.0168	0.2584		0	0.005	0	0.841	0	0.003	0.15
Zhangxi913	China	0.0628	0.9372		0.0048	0.6449	0.1738	0.1766		0.001	0.158	0.302	0.022	0.367	0.133	0.017
75-24	China	0.063	0.937		0.0484	0.1692	0.0058	0.7766		0.016	0.325	0.158	0.041	0.001	0.003	0.457
D869	China	0.0634	0.9366		0.0006	0.2587	0.6357	0.105		0	0.037	0.001	0.236	0.02	0.621	0.086
BS16_C1	China	0.0636	0.9364		0.0062	0.5971	0.2202	0.1764		0.028	0.115	0.124	0	0.483	0.155	0.095
E200	China	0.0636	0.9364		0.0014	0.3834	0.4304	0.1848		0.001	0.041	0.002	0.345	0.065	0.393	0.154
1121	China	0.0642	0.9358		0.041	0.1472	0.101	0.7108		0.041	0.75	0.059	0.063	0	0.083	0.004
Lian87	China	0.0644	0.9356		0.0072	0.611	0.1172	0.2646		0.001	0.103	0.118	0.447	0.09	0.09	0.151
TZOW29	Tanzania	0.0644	0.9356		0.0462	0.1378	0.0466	0.7694		0.016	0.086	0.159	0.013	0.014	0.015	0.697
CML116	CIMMYT	0.0646	0.9354		0.0454	0.2787	0.0098	0.6661		0.005	0.003	0.24	0.079	0.043	0.002	0.628
1420	Somalia	0.065	0.935		0.0452	0.23	0.0088	0.7159		0.002	0.028	0.271	0.037	0.006	0.002	0.653
CML327	CIMMYT	0.0654	0.9346		0.0516	0.1092	0.0752	0.764		0.017	0.064	0.155	0.001	0.022	0.044	0.698
GEMS48	USA	0.0656	0.9344		0.0028	0.6457	0.2506	0.1008		0.001	0	0.221	0.212	0.25	0.196	0.119
CML431	CIMMYT	0.066	0.934		0.0538	0.0054	0.0274	0.9134		0.038	0.022	0.002	0.004	0.004	0.002	0.929
YX46	China	0.066	0.934		0.028	0.629	0.0046	0.3384		0	0.116	0.649	0.086	0.065	0.001	0.082
A90	USA	0.0662	0.9338		0.0366	0.4963	0.0204	0.4467		0.001	0.035	0.63	0.019	0.039	0.015	0.262
GEMS41	USA	0.0662	0.9338		0.013	0.5907	0.0986	0.2977		0.001	0	0.094	0.41	0.115	0.032	0.348
CML108	Mexico	0.0664	0.9336		0.0448	0.1738	0.0072	0.7742		0.014	0.037	0.127	0.065	0.01	0.002	0.745
He344	China	0.0664	0.9336		0.0168	0.7872	0.0776	0.1184		0.018	0.041	0.282	0.001	0.562	0.001	0.095
Zi330	North China	0.0664	0.9336		0.0026	0.9674	0.0016	0.0284		0	0	0	1	0	0	0
U267Y	South Africa	0.0666	0.9334		0.0442	0.3529	0.01	0.593		0.001	0.066	0.455	0.022	0.026	0.003	0.426
Xing26	China	0.0666	0.9334		0.0568	0.2344	0.0024	0.7063		0.017	0.512	0.285	0.018	0.001	0.002	0.165
7026B	China	0.0668	0.9332		0.0376	0.0016	0.148	0.8128		0.031	0.69	0.001	0	0	0.138	0.14
CML61_C2	Mexico	0.067	0.933		0.049	0.0024	0.049	0.8996		0.045	0.011	0.005	0.001	0.001	0.007	0.93
Ji432	North China	0.067	0.933		0.0524	0.2272	0.0084	0.712		0.025	0.339	0.231	0.024	0.02	0.003	0.359
NC366	North Carolina	0.067	0.933		0.0392	0.2577	0.0512	0.6519		0.015	0.004	0.156	0.079	0.071	0.005	0.67
WK798-2	North China	0.067	0.933		0.0464	0.2714	0.054	0.6282		0.029	0.727	0.108	0.005	0.083	0.045	0.001
96201	China	0.0672	0.9328		0.0016	0.0924	0.7229	0.1832		0.001	0.091	0.017	0.156	0	0.693	0.042
MULiHe16	China	0.0676	0.9324		0.0018	0.8522	0.0958	0.0502		0	0.047	0.116	0.458	0.319	0.034	0.025
TZOW21	Tanzania	0.0676	0.9324		0.0548	0.1358	0.0354	0.774		0.02	0.032	0.208	0.002	0.004	0.017	0.716
TZOW13	Tanzania	0.0676	0.9324		0.0504	0.0798	0.0038	0.866		0.032	0.057	0.04	0.01	0.025	0.001	0.836
MO18W_C2	Missouri	0.0682	0.9318		0.0592	0.1878	0.0034	0.7497		0.002	0.043	0.301	0.001	0.005	0.001	0.647
Zong3	China	0.0682	0.9318		0.0212	0.6862	0.0014	0.2912		0.001	0.102	0.187	0.521	0.052	0.001	0.137
Aijin525	China	0.0684	0.9316		0.026	0.3278	0.1012	0.545		0.008	0.247	0.245	0.033	0.114	0.072	0.28
Ji830	North China	0.0686	0.9314		0.0468	0.4253	0.0088	0.5191		0.003	0.382	0.243	0.176	0.063	0.018	0.116
TZOW31	Tanzania	0.0688	0.9312		0.0512	0.1898	0.0382	0.7208		0.007	0.063	0.276	0.005	0.003	0.008	0.637
18-599	USA	0.069	0.931		0	0	0.999	0.001		0	0	0	0	0	0.998	0.001
CIMBL129	CIMMYT	0.0692	0.9308		0.0556	0.2492	0.0034	0.6918		0.002	0.008	0.28	0.084	0.001	0.001	0.625
B96	USA	0.0694	0.9306		0.0612	0.1096	0.0062	0.823		0.012	0.113	0.184	0.002	0.001	0.001	0.688
CML496	CIMMYT	0.0696	0.9304		0.038	0.0008	0.032	0.9292		0.027	0.035	0.001	0	0.001	0.001	0.935
92Huang40	China	0.07	0.93		0.0128	0.7484	0.1118	0.127		0.005	0.096	0.248	0.191	0.359	0.068	0.032
CKEXI13	China	0.07	0.93		0.002	0.8488	0.0978	0.0514		0.001	0.046	0.116	0.46	0.318	0.033	0.026
CT52C	China	0.0702	0.9298		0.0048	0.543	0.2616	0.1906		0.007	0.014	0.143	0.034	0.375	0.205	0.222
E8501	USA	0.0706	0.9294		0.041	0.7428	0.0076	0.2086		0.018	0.004	0.286	0.096	0.42	0.001	0.175
Tzi10	Nigeria	0.0706	0.9294		0.0554	0.0634	0.0084	0.8728		0.025	0.003	0.082	0.001	0.008	0.001	0.88
P138	China	0.0708	0.9292		0	0	0.9998	0.0002		0	0	0	0	0	0.999	0.001
R15	USA	0.0712	0.9288		0.0248	0.3394	0.1398	0.496		0	0.002	0.292	0.053	0.081	0.102	0.47
78599	China	0.0714	0.9286		0	0	0.999	0.001		0	0	0	0	0	0.998	0.001
TZOW9	Tanzania	0.0718	0.9282		0.0508	0.0596	0.0612	0.8284		0.03	0.022	0.062	0.005	0.014	0.038	0.829
CML325	CIMMYT	0.072	0.928		0.0542	0.1514	0.0268	0.7676		0.021	0.019	0.176	0.014	0.025	0.006	0.739
Cheng18	China	0.072	0.928		0.0164	0.7004	0.0824	0.2008		0.002	0.1	0.312	0.154	0.313	0.02	0.099
HSD5521	Sudan	0.0722	0.9278		0.0568	0.2679	0.0104	0.6649		0.003	0.11	0.354	0.009	0.004	0.002	0.518
MO113	China	0.0724	0.9276		0.0064	0.8456	0.0894	0.0586		0.005	0.01	0.281	0.049	0.578	0.004	0.074
Yan156	China	0.0724	0.9276		0.012	0.6613	0.074	0.2527		0.001	0.148	0.183	0.551	0.003	0.058	0.055
647	China	0.0726	0.9274		0.0472	0.2357	0.0744	0.6427		0.001	0.147	0.337	0.005	0.015	0.062	0.432
M162W	South Africa	0.0726	0.9274		0.0546	0.3287	0.0034	0.6132		0.005	0.048	0.324	0.066	0.046	0.002	0.508
3H2	China	0.0728	0.9272		0.0488	0.2143	0.105	0.632		0.029	0.293	0.149	0.054	0.043	0.092	0.34
55113-3-3-5	China	0.073	0.927		0.0422	0.4894	0.0216	0.4468		0.001	0.132	0.457	0.094	0.068	0.01	0.239
5707	USA	0.0732	0.9268		0.0068	0.6497	0.2257	0.1178		0.001	0.015	0.315	0.001	0.415	0.15	0.103
NC258	North Carolina	0.0732	0.9268		0.0062	0.7477	0.1643	0.0818		0.001	0.007	0.349	0.066	0.411	0.094	0.071
Niu2-1	China	0.0732	0.9268		0.0534	0.1002	0.1086	0.7378		0.02	0.311	0.153	0.002	0.001	0.089	0.426
HSD5008	Sudan	0.0732	0.9268		0.0624	0.1415	0.0132	0.7829		0.024	0.109	0.205	0.001	0.006	0.004	0.65
BY813	China	0.0734	0.9266		0.0404	0.6532	0.0062	0.3002		0.002	0.002	0.469	0.159	0.142	0.001	0.225
CA47	China	0.0736	0.9264		0.0586	0.2553	0.0234	0.6627		0.002	0.024	0.312	0.083	0.001	0.004	0.574
Tzi11	Nigeria	0.0736	0.9264		0.067	0.0992	0.0056	0.8283		0.029	0.013	0.15	0.002	0.002	0.001	0.804
Va59_C1	Virginia	0.0736	0.9264		0.0122	0.669	0.1326	0.1862		0.002	0.004	0.371	0.003	0.374	0.067	0.18
NC342	North Carolina	0.0738	0.9262		0.0102	0.6995	0.198	0.0922		0.004	0.003	0.302	0.062	0.402	0.124	0.104
CML130	CIMMYT	0.0742	0.9258		0.054	0.11	0.0374	0.7986		0.033	0.126	0.101	0.043	0.003	0.023	0.671
F2834T	South Africa	0.0742	0.9258		0.056	0.1518	0.0568	0.7353		0.011	0.031	0.251	0.01	0.006	0.019	0.673
Jan_81	China	0.0748	0.9252		0.0514	0.3173	0.0208	0.6105		0.001	0.035	0.429	0.002	0.041	0.003	0.489
L292	China	0.0748	0.9252		0.0462	0.166	0.1206	0.6673		0.043	0.747	0.013	0.03	0.018	0.147	0.004
Q4401	China	0.0748	0.9252		0.0456	0.1875	0.1164	0.6505		0.027	0.647	0.159	0.029	0.028	0.106	0.005
S7913	China	0.0748	0.9252		0.0444	0.5307	0.0076	0.4173		0.001	0.145	0.253	0.421	0	0.006	0.173
GB	China	0.075	0.925		0.048	0.2901	0.0478	0.6141		0.002	0.222	0.329	0.046	0.007	0.061	0.332
JiuC546	China	0.0752	0.9248		0.0132	0.7888	0.1528	0.0452		0.019	0.046	0.239	0.072	0.524	0.078	0.023
200-24-13413	China	0.0756	0.9244		0.0442	0.495	0.003	0.4578		0.004	0.16	0.17	0.38	0.019	0.002	0.264
M101	China	0.0756	0.9244		0.0044	0.4676	0.2793	0.2487		0.001	0.067	0.124	0.354	0.042	0.262	0.15
Tx303	Texas	0.0756	0.9244		0.057	0.3095	0.0052	0.6283		0.006	0.025	0.281	0.058	0.064	0.001	0.565
CML323	CIMMYT	0.0758	0.9242		0.0698	0.0988	0.0032	0.8282		0.035	0.049	0.158	0.001	0.002	0.001	0.755
Song1145	China	0.0758	0.9242		0.0024	0.07	0.7943	0.1333		0	0.028	0.053	0	0.052	0.782	0.085
200B	China	0.0762	0.9238		0.0044	0.8664	0.0574	0.0718		0.001	0.004	0.001	0.785	0.126	0.027	0.056
BY4839	China	0.0764	0.9236		0.0398	0.656	0.0174	0.2868		0.012	0.001	0.366	0.135	0.241	0.002	0.243
Wang94	China	0.0764	0.9236		0.034	0.5843	0.0398	0.3419		0.001	0.091	0.407	0.283	0.009	0.019	0.189
Jiao306O2	China	0.077	0.923		0.0244	0.7798	0.002	0.1938		0.001	0.192	0.423	0.255	0.126	0.001	0.002
Zhongyin15	China	0.077	0.923		0.0024	0.3531	0.3615	0.2831		0.001	0.12	0.313	0.049	0.063	0.341	0.114
Dan9046	North China	0.0774	0.9226		0.0014	0.4952	0.3996	0.1038		0.001	0.079	0.09	0.311	0.111	0.38	0.029
GEMS46	USA	0.0774	0.9226		0.0452	0.5126	0.0216	0.4206		0.002	0.007	0.342	0.288	0.012	0.014	0.335
B77	China	0.0778	0.9222		0.0602	0.3553	0.0056	0.5788		0.004	0.085	0.32	0.127	0.021	0.002	0.441
CML323_C2	Mexico	0.0778	0.9222		0.0716	0.1024	0.0028	0.8232		0.036	0.051	0.159	0.001	0.002	0.001	0.75
BY815	China	0.078	0.922		0.0424	0.6633	0.0072	0.2871		0.001	0.003	0.476	0.167	0.14	0.003	0.21
TZOW22	Tanzania	0.0782	0.9218		0.0584	0.1529	0.0524	0.7363		0.022	0.054	0.216	0.003	0.009	0.021	0.675
ZAC546	China	0.0782	0.9218		0.0116	0.784	0.1364	0.068		0.01	0.001	0.303	0.048	0.505	0.052	0.082
Fanrong2	China	0.0784	0.9216		0.0614	0.2484	0.0156	0.6746		0.014	0.21	0.286	0.034	0.016	0.006	0.433
VA59_C2	Virginia	0.0784	0.9216		0.0162	0.667	0.135	0.1818		0.002	0.001	0.389	0.002	0.367	0.067	0.171
VG85-5	China	0.0784	0.9216		0.0474	0.4106	0.0018	0.5402		0.001	0.156	0.466	0.06	0.025	0.001	0.291
B77_C2	Iowa	0.0786	0.9214		0.0426	0.4994	0.078	0.38		0.003	0.075	0.351	0.146	0.116	0.059	0.249
85Bai41	China	0.0788	0.9212		0.047	0.4113	0.0018	0.5399		0.001	0.156	0.461	0.062	0.024	0.001	0.295
Chihuang14	China	0.0792	0.9208		0.005	0.7989	0.123	0.0732		0.001	0.137	0.402	0.252	0.151	0.057	0.001
Yu374_C1	China	0.0792	0.9208		0.0456	0.8553	0.0812	0.0178		0.056	0.011	0.248	0.093	0.544	0.003	0.044
K12_C1	China	0.0794	0.9206		0.0552	0.3405	0.0476	0.5567		0.045	0.639	0.159	0.001	0.149	0.006	0.001
Baihe43	China	0.0796	0.9204		0.0508	0.2663	0.0716	0.6114		0.003	0.24	0.336	0.011	0.017	0.072	0.32
HSD5533	Sudan	0.0798	0.9202		0.055	0.1403	0.0964	0.7083		0.012	0.069	0.215	0.003	0.005	0.077	0.621
JI846	North China	0.08	0.92		0.0238	0.881	0.0028	0.0924		0.01	0.029	0.262	0	0.658	0	0.04
H66_6	China	0.0802	0.9198		0.056	0.3529	0.0026	0.5885		0.023	0.216	0.151	0.245	0.026	0.004	0.335
NC264	North Carolina	0.0802	0.9198		0.0508	0.279	0.0436	0.6266		0.01	0.008	0.264	0.019	0.081	0.006	0.612
TZOW25	Tanzania	0.0812	0.9188		0.0672	0.1634	0.025	0.7444		0.016	0.029	0.256	0.001	0.011	0.002	0.686
Fu8716	China	0.0814	0.9186		0.0356	0.431	0.1038	0.4296		0.004	0.151	0.337	0.159	0.037	0.1	0.213
Yan172	China	0.0814	0.9186		0.0616	0.2993	0.0158	0.6233		0.021	0.254	0.194	0.181	0.004	0.011	0.334
M5972	China	0.0816	0.9184		0.0036	0.3006	0.3488	0.347		0.001	0.028	0.184	0.124	0.048	0.315	0.3
1462	China	0.082	0.918		0.0314	0.2507	0.1515	0.5664		0.002	0.146	0.181	0.157	0.004	0.13	0.38
TY6	China	0.082	0.918		0.0376	0.0604	0.2906	0.6114		0.008	0.001	0.081	0.003	0.011	0.256	0.641
Ji833_C1	North China	0.0826	0.9174		0.0512	0.5556	0.0102	0.383		0.003	0.169	0.358	0.218	0.094	0.006	0.153
JI842	North China	0.0828	0.9172		0.0156	0.8702	0.0386	0.0756		0.004	0.032	0.33	0	0.607	0.002	0.025
SC55_C2	South Carolina	0.0828	0.9172		0.0594	0.2792	0.0408	0.6206		0.011	0.035	0.369	0.007	0.034	0.013	0.532
SC55_C1	USA	0.083	0.917		0.0608	0.2729	0.045	0.6213		0.006	0.024	0.362	0.017	0.029	0.023	0.54
Va22	Virginia	0.0832	0.9168		0.0154	0.528	0.1455	0.3111		0	0.002	0.506	0.024	0.127	0.118	0.222
Zhong741	North China	0.0832	0.9168		0.0456	0.5773	0.0648	0.3123		0.032	0.136	0.195	0.196	0.227	0.017	0.197
CIMBL81	CIMMYT	0.0834	0.9166		0.062	0.002	0.0548	0.8812		0.059	0.005	0.008	0	0.004	0.015	0.909
78551S	USA	0.0836	0.9164		0.0316	0.9622	0.005	0.0012		0.024	0	0.04	0.574	0.359	0.001	0.002
D883	China	0.0838	0.9162		0	0	0.9998	0.0002		0	0	0	0	0	0.999	0.001
Ji880	North China	0.0838	0.9162		0.033	0.6993	0.0846	0.1832		0.002	0.119	0.416	0.123	0.234	0.066	0.041
THB242	China	0.084	0.916		0.0614	0.1934	0.0698	0.6755		0.031	0.263	0.126	0.125	0.001	0.058	0.396
Dong623O2	China	0.0842	0.9158		0.0618	0.2839	0.0014	0.6529		0.027	0.237	0.243	0.099	0.003	0.001	0.391
Zhong128	China	0.0842	0.9158		0.067	0.2649	0.0054	0.6627		0.044	0.158	0.084	0.222	0.003	0.003	0.487
D88	China	0.0844	0.9156		0.0206	0.3677	0.2483	0.3635		0.001	0.094	0.313	0.001	0.143	0.209	0.238
CIMBL74	CIMMYT	0.0846	0.9154		0.0778	0.011	0.0714	0.8397		0.059	0.001	0.021	0.008	0	0.02	0.891
Shen977	North China	0.0846	0.9154		0	0	1	0		0	0	0	0	0	0.999	0.001
7381_C2	China	0.0848	0.9152		0	0	1	0		0	0	0	0	0	0.999	0
BY4960	China	0.0848	0.9152		0.051	0.6682	0.018	0.2628		0.013	0.002	0.385	0.109	0.263	0.004	0.223
CIMBL95	CIMMYT	0.0848	0.9152		0.0552	0.3993	0.0248	0.5207		0.012	0.007	0.229	0.155	0.076	0.012	0.509
F2	USA	0.0848	0.9152		0.0554	0.4956	0.001	0.448		0	0.166	0.585	0.057	0.027	0.001	0.164
Huangchanga	Yellow and Huai River	0.085	0.915		0.0546	0.1893	0.1353	0.6208		0.044	0.691	0.051	0	0.109	0.104	0.001
Chaoxianbai	China	0.0854	0.9146		0.0564	0.3905	0.048	0.5051		0.001	0.243	0.461	0.062	0.007	0.041	0.185
KL6	China	0.0854	0.9146		0.0318	0.3731	0.1536	0.4415		0.029	0.32	0.111	0.189	0.091	0.13	0.131
LPMD72	China	0.0854	0.9146		0.0556	0.5057	0.0024	0.4363		0	0.11	0.617	0.04	0.026	0.002	0.205
K14_C2	China	0.0856	0.9144		0.0016	0.3939	0.4879	0.1166		0.004	0.041	0.027	0.001	0.368	0.421	0.138
D183	China	0.0858	0.9142		0	0.0126	0.9856	0.0018		0	0	0.005	0.002	0.001	0.988	0.003
Cai11-8	China	0.086	0.914		0.05	0.514	0.0132	0.4228		0.022	0.12	0.004	0.584	0.001	0.004	0.265
1378	Somalia	0.086	0.914		0.0692	0.1927	0.007	0.7311		0.015	0.025	0.24	0.024	0.006	0.004	0.685
2005	China	0.0862	0.9138		0.0598	0.4986	0.0068	0.4348		0.001	0.259	0.602	0.072	0.002	0.015	0.049
C107	China	0.0862	0.9138		0.0188	0.7031	0.0846	0.1934		0.003	0.141	0.44	0.218	0.129	0.061	0.008
CIMBL151	CIMMYT	0.0864	0.9136		0.0736	0.2243	0.0054	0.6967		0.021	0.085	0.247	0.044	0.003	0.004	0.595
B77_C3	Iowa	0.0866	0.9134		0.0472	0.497	0.0782	0.3776		0.003	0.082	0.374	0.138	0.105	0.062	0.236
B8_C1	China	0.0866	0.9134		0.0324	0.446	0.1462	0.3754		0.002	0.205	0.241	0.291	0.005	0.151	0.105
Lian1538	China	0.0872	0.9128		0.0228	0.6076	0.1124	0.2572		0.004	0.099	0.159	0.436	0.076	0.088	0.137
Wu308	China	0.0872	0.9128		0.0698	0.3749	0.0044	0.5509		0.014	0.253	0.421	0.001	0.084	0.001	0.227
C102	USA	0.0876	0.9124		0.0502	0.5438	0.0198	0.3862		0.001	0.055	0.613	0.009	0.095	0.002	0.224
Ji846_C1	North China	0.088	0.912		0.0294	0.8522	0.012	0.1064		0.004	0.076	0.334	0	0.579	0	0.007
W136-87	China	0.088	0.912		0.025	0.6068	0.1122	0.256		0.002	0.102	0.161	0.435	0.075	0.094	0.132
CIMBL43	CYMMYT	0.0882	0.9118		0.0748	0.2339	0.0056	0.6857		0.028	0.08	0.249	0.045	0.006	0.001	0.591
SC213R	South Carolina	0.0882	0.9118		0.0542	0.4373	0.0162	0.4923		0.001	0.03	0.412	0.121	0.031	0.002	0.403
Va35_C1	China	0.0886	0.9114		0.0362	0.5894	0.0796	0.2949		0.003	0.054	0.431	0.02	0.248	0.037	0.208
87-20	China	0.089	0.911		0.042	0.1492	0.2809	0.5279		0.031	0.354	0.113	0.016	0.046	0.26	0.18
CML114	CIMMYT	0.089	0.911		0.072	0.1571	0.0072	0.7637		0.038	0.058	0.156	0.03	0.023	0.003	0.693
PI221873	USA	0.089	0.911		0.0604	0.2331	0.0742	0.6322		0.006	0.04	0.336	0.002	0.003	0.062	0.551
WU109	Yellow and Huai River	0.0892	0.9108		0.0742	0.3511	0.0024	0.5722		0.004	0.181	0.459	0	0.064	0.001	0.291
48_2	Southwest China	0.0894	0.9106		0.0362	0.4342	0.1098	0.4198		0.001	0.001	0.001	0.557	0	0.048	0.392
K12	China	0.0894	0.9106		0.068	0.3425	0.0346	0.5549		0.048	0.583	0.207	0	0.155	0.005	0.002
I137TN	South Africa	0.0896	0.9104		0.0714	0.2576	0.0134	0.6576		0.005	0.041	0.356	0.037	0.003	0.003	0.555
A554_C1	Minnesota	0.0898	0.9102		0.064	0.481	0.003	0.452		0	0.002	0.703	0.001	0.036	0.001	0.257
BY855	China	0.09	0.91		0.0504	0.6858	0.0248	0.239		0.017	0.024	0.343	0.261	0.175	0.004	0.177
JH96C	China	0.09	0.91		0.01	0.2126	0.4479	0.3295		0.001	0.002	0.129	0.07	0.051	0.424	0.323
Mu6	China	0.0902	0.9098		0.0584	0.3371	0.0824	0.5221		0.037	0.163	0.203	0.079	0.104	0.057	0.358
CML324	CIMMYT	0.0904	0.9096		0.0744	0.2086	0.0078	0.7093		0.022	0.034	0.225	0.049	0.016	0.002	0.652
CML433	CIMMYT	0.0904	0.9096		0.0732	0.1492	0.0078	0.7698		0.043	0.061	0.146	0.021	0.024	0.001	0.704
Wu109_C1	China	0.0904	0.9096		0.0744	0.3684	0.0024	0.5548		0.012	0.26	0.436	0	0.076	0.002	0.214
MO113_C1	North China	0.0906	0.9094		0.0124	0.7986	0.1642	0.0248		0.021	0.016	0.261	0.064	0.532	0.092	0.015
Tzi8	CYMMYT	0.0908	0.9092		0.0684	0.3355	0.0066	0.5895		0.005	0.099	0.226	0.238	0.001	0.003	0.427
F7_C2	France	0.0914	0.9086		0.0636	0.462	0.0012	0.4732		0	0.178	0.62	0.007	0.015	0.001	0.178
Tai184	China	0.0918	0.9082		0.036	0.6471	0.0962	0.2206		0.004	0.161	0.348	0.15	0.229	0.059	0.05
CML192	CIMMYT	0.0924	0.9076		0.0844	0.1548	0.0058	0.755		0.024	0.091	0.272	0.001	0.001	0.001	0.611
Sheai16	China	0.0928	0.9072		0.0672	0.3717	0.005	0.5562		0.001	0.184	0.454	0.09	0	0.004	0.266
Va35_C2	Virginia	0.0928	0.9072		0.0404	0.5973	0.0638	0.2985		0.002	0.001	0.48	0.001	0.246	0.014	0.256
CIMBL120	CIMMYT	0.093	0.907		0.0804	0.0756	0.0072	0.8368		0.051	0.002	0.089	0.001	0.012	0.001	0.844
GEMS39	USA	0.0932	0.9068		0.0346	0.4364	0.2198	0.3092		0.032	0.001	0.002	0.315	0.124	0.151	0.376
Zhang21	China	0.0938	0.9062		0.0498	0.558	0.0324	0.3598		0.015	0.245	0.379	0.009	0.253	0.003	0.096
PI213793	USA	0.094	0.906		0.0598	0.5792	0.002	0.3591		0.001	0.144	0.689	0.042	0.045	0.001	0.079
Zhongzi03	North China	0.094	0.906		0.0594	0.4305	0.0128	0.4973		0.01	0.151	0.14	0.348	0.002	0.015	0.335
C168	China	0.0942	0.9058		0.0314	0.2216	0.3538	0.3932		0.005	0.249	0.165	0.13	0.001	0.369	0.08
PI221889	USA	0.0942	0.9058		0.0643	0.3805	0.0514	0.5038		0.001	0.046	0.53	0	0.031	0.04	0.352
TZOW34	Tanzania	0.0942	0.9058		0.0782	0.129	0.0322	0.7606		0.039	0.061	0.183	0.001	0.012	0.004	0.7
CWu215B	China	0.0946	0.9054		0.0728	0.2418	0.0278	0.6577		0.007	0.177	0.339	0.008	0.024	0.026	0.42
GY923	China	0.0946	0.9054		0.055	0.6389	0.013	0.2931		0.006	0.006	0.406	0.209	0.145	0.004	0.224
Pa762_C1	Pennsylvania	0.0946	0.9054		0.0126	0.9836	0.0018	0.002		0	0.001	0.102	0.895	0.001	0	0.002
F7_C1	China	0.0948	0.9052		0.0008	0	0.8782	0.121		0	0.001	0.001	0	0	0.885	0.113
W2H03	China	0.0948	0.9052		0.0632	0.0602	0.1332	0.7434		0.048	0.067	0.037	0.033	0.002	0.103	0.71
HSD5519	Sudan	0.0952	0.9048		0.0754	0.2926	0.0058	0.6262		0.015	0.084	0.375	0.022	0.015	0.004	0.485
Wuxi205	China	0.0952	0.9048		0.0696	0.2615	0.03	0.6389		0.011	0.246	0.339	0.012	0.013	0.034	0.345
Chi545	China	0.0956	0.9044		0.0604	0.3734	0.021	0.5452		0.002	0.207	0.486	0.008	0.009	0.016	0.272
DAN599_C2	North China	0.0956	0.9044		0.0008	0	0.883	0.1162		0	0	0	0	0	0.879	0.12
IRF314	China	0.0956	0.9044		0.0162	0.8178	0.0564	0.1096		0.001	0	0.35	0.486	0.071	0.04	0.053
ZONG31	China	0.0956	0.9044		0.0326	0.7095	0.0028	0.2551		0.001	0.041	0.159	0.653	0	0.001	0.144
A556_C2	Minnesota	0.0958	0.9042		0.0702	0.3066	0.0138	0.6094		0.004	0.002	0.355	0.133	0.001	0.005	0.5
Gan41	China	0.0958	0.9042		0.05	0.6014	0.034	0.3147		0.001	0.115	0.355	0.278	0.072	0.038	0.14
TY1	China	0.0958	0.9042		0.0476	0.1212	0.2748	0.5564		0.02	0.005	0.105	0.06	0.009	0.254	0.547
A188_C1	Minnesota	0.0964	0.9036		0.0646	0.4833	0.0058	0.4463		0.002	0.062	0.54	0.05	0.067	0.002	0.277
GT112	Georgia	0.0964	0.9036		0.0552	0.3015	0.0986	0.5446		0.003	0.016	0.353	0.032	0.042	0.074	0.48
TY4	China	0.0964	0.9036		0.0428	0.0574	0.3431	0.5567		0.009	0.002	0.133	0.003	0.002	0.319	0.532
BC19	China	0.0966	0.9034		0.0586	0.4192	0.0328	0.4894		0.007	0.198	0.382	0.126	0.033	0.039	0.215
Dan598	North China	0.0968	0.9032		0.0502	0.2071	0.2908	0.4519		0.017	0.272	0.136	0.149	0.001	0.305	0.12
NC320	North Carolina	0.0968	0.9032		0.063	0.2652	0.0734	0.5984		0.029	0.007	0.27	0.033	0.055	0.041	0.566
ZHENG28	China	0.0968	0.9032		0.017	0.371	0.4543	0.1577		0.001	0.012	0.188	0.241	0.003	0.436	0.119
8982	China	0.097	0.903		0.0084	0.5784	0.3137	0.0994		0.001	0.051	0.37	0.012	0.271	0.268	0.026
P167	China	0.097	0.903		0.014	0.4914	0.3482	0.1464		0.004	0.02	0.213	0.065	0.259	0.285	0.155
KL3	China	0.0972	0.9028		0.0252	0.534	0.1946	0.2462		0.022	0.215	0.113	0.344	0.112	0.171	0.024
Hengbai522	China	0.0974	0.9026		0.0704	0.191	0.0824	0.6561		0.044	0.288	0.221	0.002	0.033	0.065	0.347
Ji8415	North China	0.0974	0.9026		0.001	0.0052	0.9846	0.0092		0	0.001	0.019	0	0	0.977	0.003
Dan9064	North China	0.0976	0.9024		0.0078	0.3257	0.3303	0.3361		0.001	0.154	0.065	0.224	0.05	0.312	0.193
Jiu03	China	0.0976	0.9024		0.0678	0.4368	0.002	0.4934		0.002	0.274	0.51	0.006	0.071	0	0.136
Zhebai1	China	0.0982	0.9018		0.0772	0.4452	0.0054	0.4722		0.014	0.246	0.453	0.068	0.05	0.006	0.162
A556_C1	Minnesota	0.099	0.901		0.0674	0.3848	0.0034	0.5444		0.002	0.007	0.425	0.151	0	0.005	0.409
78371A	USA	0.0992	0.9008		0.005	0.9914	0.0032	0.0004		0.001	0	0.001	0.711	0.284	0.002	0.001
C11	USA	0.0992	0.9008		0.0576	0.6425	0.002	0.2979		0.003	0.034	0.411	0.365	0.011	0.001	0.176
CML169	CIMMYT	0.0992	0.9008		0.0822	0.2128	0.01	0.6951		0.026	0.007	0.262	0.047	0.009	0.005	0.644
VA35_C3	Virginia	0.0992	0.9008		0.0474	0.6065	0.0554	0.2907		0.004	0.002	0.493	0.001	0.245	0.007	0.247
Wu202	China	0.0992	0.9008		0.0768	0.248	0.0234	0.6518		0.014	0.18	0.346	0.011	0.018	0.018	0.414
Yue267-1-1	Southwest China	0.0996	0.9004		0.0332	0.3204	0.284	0.3624		0.003	0.164	0.206	0.171	0.022	0.275	0.159
Zhangjin6	China	0.1004	0.8996		0.0648	0.5239	0.006	0.4053		0.002	0.127	0.574	0.083	0.044	0.003	0.166
T4A	China	0.1006	0.8994		0.0948	0.049	0.0274	0.8287		0.077	0.064	0.068	0.001	0.009	0.003	0.779
A554_C2	Minnesota	0.1008	0.8992		0.073	0.4883	0.003	0.4357		0.001	0.001	0.717	0	0.037	0.002	0.241
Zong31_C1	China	0.1008	0.8992		0.0312	0.7764	0.0088	0.1836		0.002	0.088	0.15	0.675	0.01	0.015	0.059
A340	USA	0.101	0.899		0.0648	0.4679	0.0258	0.4415		0.001	0.06	0.556	0.07	0.03	0.014	0.269
Weifeng322	Yellow and Huai River	0.101	0.899		0.0714	0.3678	0.028	0.5328		0.019	0.166	0.299	0.188	0.002	0.013	0.312
Hai98-18	China	0.1012	0.8988		0.0378	0.1972	0.3607	0.4043		0.002	0.265	0.151	0.138	0	0.376	0.066
SI446	China	0.1012	0.8988		0.002	0.9962	0.0008	0.001		0	0	0	1	0	0	0
CI28A_C1	USA	0.1016	0.8984		0.0648	0.3874	0.0746	0.4732		0.002	0.004	0.517	0.011	0.032	0.067	0.367
CML92	Mexico	0.1016	0.8984		0.0822	0.0568	0.0978	0.7632		0.058	0.001	0.104	0.001	0.001	0.063	0.772
kw10.kws73	Germany	0.102	0.898		0.0698	0.4779	0.006	0.4463		0.001	0.142	0.613	0.033	0.023	0.005	0.183
GEMS33	USA	0.1022	0.8978		0.04	0.5564	0.1786	0.225		0.04	0.001	0.008	0.368	0.163	0.128	0.291
Hai9818	China	0.1022	0.8978		0.0394	0.1986	0.3589	0.4031		0.004	0.257	0.149	0.139	0	0.376	0.074
PI311243	USA	0.1024	0.8976		0.0678	0.3746	0.0588	0.4988		0.022	0.01	0.394	0.025	0.084	0.022	0.444
M3736	China	0.1028	0.8972		0.0704	0.5207	0.006	0.4029		0.001	0.147	0.633	0.05	0.013	0.002	0.155
Ning24	China	0.1028	0.8972		0.0516	0.6045	0.1368	0.207		0.002	0.07	0.441	0.122	0.167	0.113	0.084
PA762_C2	Pennsylvania	0.1034	0.8966		0.0138	0.9814	0.0026	0.0022		0	0.001	0.111	0.886	0.001	0.001	0.001
R15_C1	China	0.1036	0.8964		0.0378	0.3326	0.2258	0.4038		0.001	0.004	0.29	0.071	0.064	0.199	0.372
A654_C1	Minnesota	0.1038	0.8962		0.0712	0.4622	0.0054	0.4612		0	0.002	0.672	0.002	0.019	0.001	0.304
TY5	China	0.104	0.896		0.0496	0.0714	0.3273	0.5517		0.032	0.002	0.087	0.017	0.004	0.305	0.554
Yan11	China	0.104	0.896		0.0698	0.4896	0.0052	0.4354		0.033	0.141	0.134	0.428	0.002	0.003	0.259
GY798	China	0.1046	0.8954		0.0696	0.5048	0.0268	0.3988		0.023	0.012	0.426	0.002	0.2	0.004	0.332
TY11	China	0.1046	0.8954		0.0616	0.1308	0.2482	0.5594		0.053	0.001	0.057	0.002	0.088	0.201	0.599
LG001	China	0.1048	0.8952		0	0	0.9996	0.0004		0	0	0	0	0	0.999	0.001
L317_C1	Iowa	0.1052	0.8948		0.061	0.5883	0.0042	0.3465		0.001	0.04	0.689	0.057	0.06	0.003	0.15
YE515	Yellow and Huai River	0.1052	0.8948		0.086	0.3046	0.0278	0.5816		0.046	0.33	0.154	0.236	0.001	0.024	0.21
MDF-13D	USA	0.1054	0.8946		0.0028	0.8464	0.15	0.0008		0.005	0	0.175	0.266	0.446	0.107	0.001
TY3	China	0.1054	0.8946		0.0526	0.0492	0.3395	0.5587		0.026	0.003	0.12	0.003	0.001	0.317	0.53
Oh40B_C1	Ohio	0.1056	0.8944		0.0492	0.8486	0.0174	0.0848		0.001	0.001	0.337	0.574	0.05	0.022	0.014
Feng273	China	0.1058	0.8942		0.0634	0.522	0.0092	0.4054		0.001	0.193	0.599	0.06	0.032	0.019	0.096
H21	China	0.1062	0.8938		0.0448	0.1062	0.2142	0.6349		0.071	0.658	0.012	0.02	0.003	0.179	0.057
H95_C1	Indiana	0.1062	0.8938		0.0398	0.7337	0.0014	0.2252		0	0.001	0.224	0.611	0.001	0.001	0.163
895	China	0.1064	0.8936		0.0496	0.2245	0.3119	0.414		0.013	0.245	0.174	0.14	0.001	0.322	0.106
Zun90110	Southwest China	0.1064	0.8936		0.0004	0.0014	0.9974	0.0008		0	0	0.001	0	0.001	0.997	0.001
PI540784	USA	0.1066	0.8934		0.0746	0.3945	0.0418	0.4891		0.012	0.002	0.519	0.001	0.052	0.011	0.402
Pa875	Pennsylvania	0.1068	0.8932		0.0768	0.4132	0.0218	0.4882		0.002	0.024	0.533	0.031	0.036	0.014	0.36
VA102	Virginia	0.1068	0.8932		0.0564	0.5576	0.052	0.334		0.005	0.021	0.454	0.021	0.216	0.013	0.27
811A	China	0.107	0.893		0	0	1	0		0	0	0	0	0	0.999	0
M37W	South Africa	0.107	0.893		0.0578	0.148	0.1866	0.6076		0.014	0.07	0.239	0.002	0.001	0.168	0.506
Jing7huang	China	0.1072	0.8928		0.0867	0.057	0.0544	0.8019		0.076	0.777	0.076	0	0.002	0.045	0.025
4936	China	0.1074	0.8926		0.002	0.4655	0.4511	0.0814		0.001	0.05	0.074	0.306	0.102	0.425	0.042
CML91	Mexico	0.1074	0.8926		0.0898	0.1582	0.013	0.7389		0.052	0.003	0.172	0	0.047	0.001	0.725
A188_C2	Minnesota	0.1076	0.8924		0.0748	0.4863	0.0066	0.4323		0.002	0.064	0.555	0.051	0.062	0.003	0.265
GEMS59	USA	0.1076	0.8924		0.0518	0.8059	0.097	0.0452		0.025	0	0.13	0.436	0.272	0.036	0.1
Dan3130_C1	China	0.1078	0.8922		0.002	0.0008	0.8634	0.1338		0.001	0.015	0.001	0	0	0.861	0.122
NC318	North Carolina	0.1082	0.8918		0.0856	0.2759	0.0184	0.6201		0.022	0.025	0.358	0.009	0.037	0.003	0.546
GEMS60	USA	0.1086	0.8914		0.0236	0.6485	0.2063	0.1216		0.001	0.001	0.609	0.002	0.213	0.152	0.023
CIMBL102	CIMMYT	0.1088	0.8912		0.0884	0.0014	0.094	0.8162		0.08	0.004	0.001	0	0.004	0.046	0.865
PI311232	USA	0.1088	0.8912		0.0762	0.3963	0.0412	0.4863		0.003	0.015	0.487	0.047	0.04	0.023	0.385
561	Southwest China	0.109	0.891		0.0436	0.3977	0.24	0.3187		0.003	0.08	0.282	0.114	0.089	0.222	0.21
1029	China	0.1094	0.8906		0.0514	0.5716	0.1802	0.1968		0.008	0.102	0.478	0.032	0.179	0.169	0.033
HZ139	China	0.1094	0.8906		0.0838	0.0072	0.1818	0.7273		0.078	0.014	0.021	0.001	0.004	0.146	0.736
NC33_C1	North Carolina	0.1094	0.8906		0.0804	0.4025	0.0024	0.5147		0.003	0.006	0.513	0.057	0.005	0.001	0.414
WD_C1	Wisconsin	0.1094	0.8906		0.072	0.5544	0.0014	0.3722		0	0.005	0.644	0.097	0.017	0.001	0.237
Chen322	China	0.11	0.89		0.0164	0.0604	0.6654	0.2578		0.021	0.223	0.001	0.03	0.04	0.636	0.049
Chihuang32	China	0.11	0.89		0.0832	0.5908	0.0186	0.3074		0.056	0.146	0.279	0.116	0.237	0.002	0.163
wk12	China	0.1104	0.8896		0.0652	0.3202	0.1604	0.4542		0.036	0.504	0.192	0.001	0.112	0.154	0.001
CIMBL152	CIMMYT	0.1106	0.8894		0.0972	0.1882	0.0186	0.6959		0.043	0.002	0.282	0.005	0.002	0.005	0.661
Liao3162	North China	0.1106	0.8894		0.0746	0.5136	0.0024	0.4094		0.022	0.142	0.223	0.367	0.009	0.001	0.236
Zhong5493	China	0.1106	0.8894		0.0282	0.6686	0.2136	0.0896		0.008	0.007	0.186	0.304	0.233	0.178	0.083
Jia13	China	0.1108	0.8892		0.056	0.5296	0.095	0.3194		0.002	0.011	0.527	0.059	0.1	0.092	0.21
PI608646	USA	0.111	0.889		0.072	0.4639	0.0446	0.4195		0.003	0.03	0.613	0.03	0.022	0.029	0.272
PI213697	USA	0.1112	0.8888		0.0704	0.5445	0.049	0.3361		0.012	0.025	0.494	0.069	0.139	0.026	0.235
CI64	USA	0.1114	0.8886		0.0882	0.3056	0.0118	0.5944		0.019	0.074	0.432	0.002	0.026	0.002	0.446
L578	Louisiana	0.1114	0.8886		0.0902	0.2671	0.0332	0.6096		0.048	0.036	0.303	0.015	0.048	0.012	0.538
13AO2	China	0.1116	0.8884		0.0858	0.4295	0.009	0.4757		0.018	0.201	0.47	0.078	0.037	0.008	0.188
91Huang5	China	0.1116	0.8884		0.0442	0.7459	0.002	0.2078		0.004	0.1	0.32	0.556	0.007	0.002	0.01
HHe01	China	0.1116	0.8884		0.0604	0.4018	0.1849	0.3529		0.04	0.125	0.183	0.193	0.085	0.166	0.208
MBST	USA	0.1116	0.8884		0.0028	0.9954	0.0012	0.0006		0.001	0	0.004	0.907	0.086	0.001	0.001
D20	China	0.1118	0.8882		0.001	0.0782	0.9106	0.0102		0	0.001	0.091	0.003	0.002	0.9	0.003
OH40B_C2	Ohio	0.112	0.888		0.0508	0.8456	0.0206	0.083		0.002	0.002	0.343	0.566	0.048	0.024	0.014
R177_C1	Illinois	0.1122	0.8878		0.065	0.7058	0.0028	0.2264		0.001	0.001	0.621	0.275	0.008	0.001	0.093
CN165	China	0.1124	0.8876		0.0564	0.328	0.1852	0.4304		0.005	0.061	0.317	0.06	0.061	0.166	0.331
RC103Luo31B	China	0.1124	0.8876		0.0602	0.6027	0.0875	0.2496		0.002	0.104	0.539	0.01	0.192	0.071	0.081
PHN37	USA	0.1126	0.8874		0.0422	0.8758	0.0712	0.0108		0.002	0.001	0.366	0.328	0.272	0.026	0.004
GY386	China	0.1136	0.8864		0.0758	0.6133	0.0084	0.3025		0.012	0.001	0.526	0.084	0.154	0.002	0.221
Luyuan92	China	0.114	0.886		0.0746	0.4932	0.03	0.4022		0.001	0.165	0.387	0.241	0.001	0.052	0.152
268	China	0.1142	0.8858		0.032	0.1797	0.562	0.2263		0.004	0.017	0.215	0.005	0.033	0.553	0.173
L005	China	0.1142	0.8858		0	0	0.9996	0.0004		0	0	0	0	0	0.998	0.001
XF223	China	0.1142	0.8858		0.0406	0.3304	0.2906	0.3384		0.015	0.045	0.232	0.045	0.113	0.263	0.287
D857	China	0.1144	0.8856		0.0908	0.3535	0.0318	0.5239		0.033	0.195	0.429	0.001	0.065	0.03	0.248
L069	China	0.1144	0.8856		0.0008	0.0006	0.9516	0.047		0	0.001	0.001	0	0	0.955	0.042
PI280061	USA	0.1144	0.8856		0.0718	0.4876	0.0532	0.3874		0.005	0.069	0.487	0.093	0.071	0.049	0.226
PI222469	USA	0.1146	0.8854		0.0786	0.5214	0.0082	0.3918		0.003	0.038	0.599	0.078	0.044	0.004	0.235
BY809	China	0.1148	0.8852		0.0846	0.6307	0.009	0.2757		0.037	0.001	0.439	0.155	0.14	0.002	0.226
GY462	China	0.1148	0.8852		0.0868	0.5355	0.0034	0.3743		0.044	0.001	0.369	0.097	0.153	0.001	0.336
CI28A_C2	USA	0.115	0.885		0.0778	0.4009	0.072	0.4493		0.004	0.01	0.538	0.006	0.034	0.072	0.336
FLQ2Bt	China	0.115	0.885		0.0894	0.19	0.1	0.6206		0.068	0.029	0.182	0.001	0.051	0.073	0.596
4722	Indiana	0.1152	0.8848		0.0768	0.5214	0.0024	0.3994		0.002	0.13	0.683	0.049	0.006	0.003	0.128
JH59	China	0.1152	0.8848		0.013	0.8646	0.1222	0.0002		0.037	0	0.041	0.31	0.528	0.084	0.001
A654_C2	Minnesota	0.1154	0.8846		0.0806	0.4667	0.0044	0.4483		0.002	0.004	0.683	0.002	0.014	0.002	0.292
Dan299	North China	0.1154	0.8846		0	0	1	0		0	0	0	0	0	0.999	0.001
Han102	China	0.1156	0.8844		0.0972	0.2655	0.014	0.6234		0.05	0.147	0.245	0.098	0.024	0.003	0.433
CML103	Mexico	0.1158	0.8842		0.09	0.176	0.0336	0.7004		0.059	0.005	0.176	0.001	0.057	0.006	0.697
T8_C1	Tennessee	0.1158	0.8842		0.0704	0.4978	0.0334	0.3984		0.002	0.001	0.59	0.008	0.076	0.013	0.311
Shen135	China	0.116	0.884		0	0	0.9996	0.0004		0	0	0	0	0	0.999	0.001
H95_C2	US400	0.1162	0.8838		0.0472	0.7349	0.0014	0.2165		0.001	0.001	0.243	0.603	0.001	0	0.152
L317_C2	USA	0.1164	0.8836		0.071	0.5947	0.007	0.3273		0.001	0.043	0.713	0.051	0.058	0.004	0.131
LH85	USA	0.1164	0.8836		0.0764	0.5271	0.011	0.3855		0.001	0.001	0.688	0.051	0.011	0.007	0.242
PHW65	USA	0.1166	0.8834		0.0044	0.5598	0.4334	0.0024		0	0	0.408	0.124	0.063	0.403	0.001
Oh43E	Ohio	0.1168	0.8832		0.0018	0.9976	0.0006	0		0	0	0	0.999	0	0	0
PHJ31	USA	0.1168	0.8832		0.0484	0.3764	0.2886	0.2866		0.001	0.001	0.479	0.051	0.002	0.275	0.192
SC213	USA	0.1168	0.8832		0.0796	0.3914	0.04	0.489		0.005	0.05	0.428	0.097	0.005	0.043	0.371
W5543_su	China	0.1168	0.8832		0.0714	0.6534	0.0016	0.2736		0	0.182	0.76	0.037	0.019	0	0.001
IDS28	Iowa	0.117	0.883		0.08	0.5285	0.0014	0.3901		0.004	0.068	0.65	0.041	0.041	0.001	0.195
R150	China	0.1172	0.8828		0.001	0.0008	0.89	0.1082		0	0.001	0.001	0	0	0.885	0.112
SY3073	China	0.1172	0.8828		0.078	0.4549	0.0666	0.4005		0.022	0.017	0.502	0.082	0.038	0.066	0.273
CML191	CIMMYT	0.1176	0.8824		0.0868	0.2028	0.0944	0.616		0.033	0.023	0.28	0.017	0.001	0.072	0.573
Mo45	Missouri	0.1176	0.8824		0.0522	0.3394	0.2446	0.3638		0.004	0.06	0.406	0.008	0.041	0.231	0.251
SA24	Indiana	0.1176	0.8824		0.0764	0.4626	0.0442	0.4168		0.001	0.109	0.605	0.032	0.01	0.054	0.188
PHM57	USA	0.1178	0.8822		0.049	0.3608	0.2876	0.3026		0.001	0.001	0.495	0.003	0.003	0.279	0.218
LH160	USA	0.118	0.882		0.0794	0.7409	0.0676	0.112		0.049	0.031	0.458	0	0.417	0.002	0.043
Yu537A	Southwest China	0.1182	0.8818		0.0132	0.4367	0.3823	0.1678		0.001	0.064	0.331	0.001	0.194	0.344	0.065
Z31B	China	0.1182	0.8818		0.0026	0.0008	0.63	0.3666		0.009	0.353	0.001	0.008	0	0.623	0.006
Duohuang29	China	0.1184	0.8816		0.0002	0	0.9992	0.0006		0	0	0	0	0	0.998	0.001
Hua94	China	0.1188	0.8812		0.0788	0.4642	0.0588	0.3982		0.007	0.184	0.506	0.07	0.03	0.067	0.136
LXN	China	0.119	0.881		0.0336	0.2523	0.3299	0.3842		0.002	0.002	0.257	0.001	0.073	0.297	0.369
PI452045	USA	0.1192	0.8808		0.0916	0.452	0.0024	0.454		0.014	0.037	0.525	0.056	0.051	0.001	0.316
Fu842	China	0.1202	0.8798		0.0897	0.5159	0.0472	0.3472		0.044	0.187	0.419	0.088	0.128	0.029	0.105
M1016	China	0.1202	0.8798		0.0506	0.4236	0.3316	0.1942		0.04	0.046	0.066	0.341	0.07	0.3	0.137
PI452048	USA	0.1202	0.8798		0.086	0.3958	0.033	0.4852		0.011	0.006	0.528	0.012	0.05	0.02	0.373
Xing83	China	0.1202	0.8798		0.0872	0.459	0.0064	0.4474		0.004	0.219	0.457	0.108	0.055	0.002	0.154
CO125	Calanda-Ontario	0.1204	0.8796		0.092	0.4813	0.0022	0.4245		0.003	0.024	0.621	0.056	0.029	0.001	0.266
Fu8529	China	0.1204	0.8796		0.0792	0.6316	0.007	0.2822		0.012	0.125	0.451	0.296	0.026	0.012	0.078
PHK76	USA	0.1204	0.8796		0.0328	0.7164	0.2422	0.0086		0.02	0	0.228	0.189	0.364	0.175	0.023
A619_C1	Minnesota	0.1206	0.8794		0.0154	0.983	0.0008	0.0008		0	0	0	0.999	0	0	0
BY807	China	0.1208	0.8792		0.0874	0.6333	0.009	0.2703		0.039	0.001	0.442	0.161	0.134	0.002	0.222
Zhong134	China	0.1208	0.8792		0.0834	0.2395	0.1391	0.538		0.044	0.291	0.221	0.064	0.018	0.133	0.229
08-64	China	0.121	0.879		0.0262	0.5059	0.3037	0.1642		0.036	0.249	0.149	0.001	0.331	0.233	0.001
Dan3115	North China	0.121	0.879		0.08	0.5156	0.0034	0.401		0.008	0.164	0.421	0.233	0.027	0.003	0.144
Longkang15	China	0.121	0.879		0.0762	0.5934	0.0072	0.3232		0.002	0.166	0.619	0.014	0.127	0.005	0.067
MEF156-55-2	EGYPT	0.121	0.879		0.0752	0.6064	0.0014	0.3171		0.001	0.102	0.682	0.064	0.069	0.001	0.08
NC33_C2	North Carolina	0.121	0.879		0.0902	0.4098	0.0034	0.4966		0.007	0.005	0.522	0.062	0.007	0.001	0.394
P51	China	0.121	0.879		0.0928	0.4435	0.004	0.4597		0.003	0.204	0.681	0.002	0.001	0.003	0.106
PI222470	USA	0.121	0.879		0.0818	0.5402	0.022	0.356		0.003	0.034	0.615	0.088	0.047	0.018	0.195
WD_C2	Wisconsin	0.121	0.879		0.0794	0.5611	0.0014	0.3581		0.001	0.001	0.662	0.102	0.019	0.001	0.214
P39	Indiana	0.1212	0.8788		0.0638	0.6844	0.0012	0.2506		0	0.127	0.814	0.015	0.043	0	0.001
TY2	China	0.1212	0.8788		0.0738	0.1107	0.2718	0.5437		0.044	0.011	0.116	0.052	0.003	0.254	0.519
Cheng687	China	0.1214	0.8786		0.0016	0.0012	0.7844	0.2128		0	0.006	0	0	0.001	0.767	0.225
GEMS35	USA	0.1214	0.8786		0.0608	0.4999	0.17	0.2693		0.035	0.001	0.112	0.297	0.118	0.124	0.314
Oh603	Ohio	0.1214	0.8786		0.0596	0.2978	0.2214	0.4212		0.003	0.006	0.411	0.001	0.049	0.195	0.335
CO255	Canada-Ottawa	0.1216	0.8784		0.0944	0.4481	0.002	0.4555		0.006	0.13	0.613	0.004	0.018	0.004	0.225
PI311241	USA	0.1218	0.8782		0.0866	0.4289	0.039	0.4455		0.016	0.04	0.523	0.016	0.066	0.02	0.319
E2558W	South Africa	0.1222	0.8778		0.0958	0.3475	0.0092	0.5476		0.011	0.047	0.484	0.028	0.021	0.002	0.408
Ji53	North China	0.1222	0.8778		0.0466	0.5365	0.1688	0.248		0.021	0.125	0.235	0.199	0.183	0.126	0.11
R177_C2	Illinois	0.1222	0.8778		0.0718	0.6989	0.0028	0.2265		0.001	0.002	0.633	0.269	0.003	0.002	0.091
j0045	China	0.1222	0.8778		0.0044	0.0824	0.6168	0.2964		0.001	0.002	0.104	0.006	0.002	0.593	0.292
802_C1	China	0.1224	0.8776		0.0052	0.1434	0.6675	0.1838		0.004	0.007	0.006	0.074	0.067	0.628	0.213
CO220	USA	0.1226	0.8774		0.0868	0.4512	0.0048	0.4572		0.003	0.117	0.671	0.006	0.002	0.007	0.192
T8_C2	Tennessee	0.1226	0.8774		0.0776	0.5077	0.0242	0.3904		0.003	0.001	0.604	0.011	0.075	0.008	0.298
Dan599_C1	North China	0.1228	0.8772		0.0006	0.0002	0.8968	0.1024		0	0.001	0	0	0	0.894	0.104
599	North China	0.123	0.877		0	0	1	0		0	0	0	0	0	0.999	0
90Ha502	China	0.123	0.877		0.0374	0.4771	0.3727	0.1128		0.033	0.155	0.09	0.303	0.108	0.307	0.003
K305	China	0.1234	0.8766		0.087	0.208	0.1216	0.5835		0.063	0.456	0.096	0.153	0.001	0.118	0.112
Tian77_C1	China	0.1234	0.8766		0.0496	0.5365	0.169	0.2448		0.018	0.129	0.243	0.198	0.182	0.13	0.1
930	China	0.1244	0.8756		0.0848	0.3101	0.1192	0.4859		0.071	0.572	0.138	0.001	0.145	0.071	0.002
A662	USA	0.1244	0.8756		0.088	0.5073	0.0852	0.3195		0.021	0.001	0.537	0.068	0.067	0.068	0.237
BY804	China	0.1244	0.8756		0.0938	0.6281	0.007	0.2711		0.047	0.001	0.446	0.152	0.135	0.002	0.217
Jiu138-5	China	0.1246	0.8754		0.082	0.6726	0.0044	0.241		0.041	0.022	0.178	0.553	0.036	0.002	0.169
PI583898	USA	0.1246	0.8754		0.082	0.4535	0.0414	0.4231		0.002	0.024	0.58	0.038	0.047	0.019	0.291
X_L9010-3_O2	China	0.1256	0.8744		0.0696	0.6487	0.1168	0.1649		0.048	0.124	0.324	0.089	0.297	0.076	0.041
A441-5	Tennessee	0.1258	0.8742		0.1044	0.2713	0.028	0.5963		0.036	0.005	0.403	0.001	0.031	0.006	0.518
Lu65	North China	0.1262	0.8738		0.0562	0.7423	0.002	0.1995		0.008	0.071	0.189	0.664	0.003	0.002	0.063
446	China	0.1264	0.8736		0.0098	0.9868	0.0024	0.001		0	0	0	0.998	0	0	0
CHANG3	China	0.1264	0.8736		0.0848	0.491	0.0042	0.42		0.001	0.078	0.702	0.006	0.004	0.003	0.207
PI219871	USA	0.1266	0.8734		0.0902	0.554	0.0012	0.3546		0.003	0.144	0.703	0.03	0.039	0.001	0.08
2MA22	USA	0.127	0.873		0.0704	0.6095	0.0874	0.2326		0.002	0.001	0.502	0.26	0.023	0.093	0.119
Ames4327	USA	0.127	0.873		0.0884	0.5225	0.0212	0.3679		0.022	0.055	0.547	0.069	0.083	0.014	0.21
PI401757	USA	0.127	0.873		0.0772	0.662	0.0016	0.2592		0.001	0.135	0.784	0.037	0.038	0.001	0.004
PI218005	USA	0.1272	0.8728		0.0954	0.4595	0.0112	0.4339		0.015	0.009	0.638	0.002	0.037	0.007	0.292
Va14	Virginia	0.1274	0.8726		0.07	0.5595	0.084	0.2865		0.001	0.008	0.655	0.042	0.068	0.082	0.144
PI213781	USA	0.1276	0.8724		0.0923	0.5569	0.0014	0.3494		0.002	0.115	0.716	0.044	0.026	0.001	0.097
PHR62	USA	0.1278	0.8722		0.044	0.6218	0.2244	0.1098		0	0	0.831	0	0.003	0.164	0.001
K10	China	0.128	0.872		0.0864	0.4902	0.0048	0.4186		0.001	0.076	0.702	0.007	0.004	0.005	0.206
Jitian15	China	0.1282	0.8718		0.0748	0.673	0.002	0.2502		0.001	0.155	0.765	0.03	0.048	0.001	0.001
Tzi16	Nigeria	0.1282	0.8718		0.0958	0.1524	0.1014	0.6503		0.057	0.048	0.208	0.002	0.031	0.072	0.582
PI217407	USA	0.1286	0.8714		0.104	0.3509	0.0056	0.5395		0.018	0.115	0.519	0.019	0.005	0.003	0.322
Dan99Chang	North China	0.129	0.871		0.048	0.4628	0.2674	0.2218		0.006	0.107	0.144	0.367	0.024	0.264	0.088
LH38	USA	0.1292	0.8708		0.0032	0.9962	0.0006	0		0	0	0	0.999	0	0	0
CM37_C1	Canada-Morden	0.1294	0.8706		0.0881	0.6042	0.0022	0.3054		0.001	0.055	0.778	0.044	0.034	0.001	0.088
D940Y	South Africa	0.1294	0.8706		0.0732	0.3565	0.1846	0.3857		0.034	0.011	0.335	0.01	0.119	0.145	0.344
PH4CV	USA	0.1296	0.8704		0.0302	0.6268	0.3124	0.0306		0	0	0.61	0.043	0.078	0.266	0.001
Pinxi578	China	0.1296	0.8704		0.0804	0.4888	0.0504	0.3804		0.003	0.097	0.609	0.07	0.004	0.062	0.155
PI452047	USA	0.13	0.87		0.1036	0.3679	0.0044	0.5241		0.032	0.042	0.486	0.004	0.035	0.003	0.399
Fangyin	China	0.1302	0.8698		0.0434	0.0778	0.3722	0.5066		0.037	0.502	0.001	0.105	0	0.351	0.004
4226_C1	Illinois	0.1306	0.8694		0.1	0.3907	0.0326	0.4767		0.006	0.065	0.638	0.001	0.007	0.019	0.264
Il14H	Illinois	0.1306	0.8694		0.0862	0.5839	0.0016	0.3283		0.001	0.141	0.78	0.004	0.042	0.001	0.032
C13	USA	0.1308	0.8692		0.0714	0.6642	0.0012	0.2632		0	0.142	0.789	0.039	0.028	0	0.002
PI222640	USA	0.131	0.869		0.0964	0.3727	0.0314	0.4995		0.022	0.043	0.539	0.001	0.023	0.013	0.36
Zheng87-1	China	0.131	0.869		0.0026	0.001	0.7672	0.2292		0.001	0.057	0.001	0	0.001	0.749	0.191
A619_C2	Minnesota	0.1312	0.8688		0.0214	0.977	0.0006	0.001		0	0	0	0.999	0	0	0
Oh43_C1	Ohio	0.1312	0.8688		0.0032	0.9964	0.0004	0		0	0	0	0.999	0	0	0
C46	USA	0.1314	0.8686		0.0946	0.4498	0.0016	0.454		0.006	0.059	0.633	0.027	0.028	0.001	0.247
A171	USA	0.1316	0.8684		0.0938	0.5176	0.0032	0.3854		0.002	0.03	0.696	0.081	0.001	0.002	0.187
LH93	USA	0.1316	0.8684		0.0994	0.5822	0.0158	0.3027		0.018	0.028	0.55	0.148	0.069	0.008	0.181
Hp301	Indiana	0.1318	0.8682		0.0988	0.4804	0.0032	0.4176		0.005	0.108	0.631	0.042	0.025	0.003	0.186
PI280853	USA	0.1318	0.8682		0.1016	0.4248	0.0038	0.4698		0.012	0.065	0.611	0.02	0.015	0.001	0.277
MS1334_C1	Michigan	0.133	0.867		0.091	0.4144	0.0862	0.4084		0.029	0.022	0.518	0.016	0.05	0.081	0.283
PI217408	USA	0.133	0.867		0.0826	0.6877	0.001	0.2288		0.001	0.12	0.757	0.067	0.051	0.001	0.003
BY4944	China	0.1332	0.8668		0.08	0.6555	0.0188	0.2456		0.028	0.001	0.365	0.226	0.175	0.002	0.203
Chengbei711	China	0.1332	0.8668		0.098	0.4697	0.0014	0.4309		0.029	0.175	0.495	0.086	0.05	0.001	0.164
PI608618	USA	0.1332	0.8668		0.0965	0.5189	0.0042	0.3804		0.006	0.01	0.652	0.049	0.048	0.001	0.235
D863F	China	0.1334	0.8666		0.0012	0.0004	0.9958	0.0026		0.001	0.001	0.001	0	0.001	0.99	0.006
GEMS44	USA	0.1334	0.8666		0.0692	0.2968	0.252	0.382		0	0.001	0.559	0	0	0.216	0.224
PHZ51	USA	0.1334	0.8666		0.08	0.6958	0.075	0.1492		0.01	0.018	0.655	0.017	0.218	0.045	0.037
H99_C1	Indiana	0.1336	0.8664		0.081	0.6977	0.0044	0.2168		0.001	0.04	0.502	0.391	0.001	0.002	0.065
543	China	0.1342	0.8658		0.0448	0.3061	0.3385	0.3107		0.015	0.004	0.286	0.003	0.087	0.306	0.3
CIMBL137	CIMMYT	0.1342	0.8658		0.0936	0.288	0.127	0.4914		0.026	0.11	0.39	0.003	0.022	0.123	0.326
1572	China	0.1344	0.8656		0.008	0.247	0.5554	0.1896		0.003	0.052	0.074	0.152	0.064	0.523	0.132
68122	China	0.1344	0.8656		0	0	1	0		0	0	0	0	0	0.999	0
NC232	North Carolina	0.1344	0.8656		0.1002	0.2807	0.0588	0.5603		0.019	0.035	0.459	0	0.033	0.021	0.433
7327	China	0.1348	0.8652		0.0936	0.5631	0.0236	0.3197		0.068	0.051	0.348	0.002	0.284	0.001	0.247
ZHENG653	China	0.1348	0.8652		0.0194	0.4465	0.3285	0.2056		0.001	0.049	0.265	0.247	0.004	0.323	0.112
CM37_C2	Canada-Morden	0.135	0.865		0.093	0.6064	0.0018	0.2988		0.001	0.061	0.781	0.044	0.031	0.001	0.08
835B	China	0.1354	0.8646		0.0212	0.0332	0.8714	0.0742		0.002	0.004	0.042	0.042	0	0.856	0.054
PHG84	USA	0.1354	0.8646		0.0596	0.5503	0.3047	0.0854		0.001	0	0.658	0.001	0.062	0.275	0.003
Zezi23	China	0.1354	0.8646		0	0	1	0		0	0	0	0	0	0.999	0
DF27	China	0.1358	0.8642		0.074	0.706	0.0906	0.1294		0.041	0.039	0.429	0.037	0.35	0.045	0.059
107	China	0.1362	0.8638		0.081	0.5672	0.1277	0.2241		0.011	0.102	0.497	0.036	0.172	0.105	0.075
4226_C2	Illinois	0.1362	0.8638		0.1048	0.4041	0.0298	0.4613		0.003	0.073	0.653	0.001	0.005	0.026	0.24
931	China	0.1362	0.8638		0.0356	0.6166	0.3096	0.0382		0.001	0.001	0.602	0.044	0.083	0.268	0.001
F6	Florida	0.1362	0.8638		0.0966	0.3631	0.043	0.4973		0.021	0.054	0.511	0.005	0.026	0.027	0.357
Tie9010	North China	0.1362	0.8638		0.0674	0.6875	0.0818	0.1633		0.032	0.101	0.224	0.474	0.075	0.081	0.014
IDS69	Iowa	0.1364	0.8636		0.1056	0.4748	0.0048	0.4148		0.004	0.107	0.623	0.055	0.009	0.012	0.189
IDS91	Iowa	0.1364	0.8636		0.103	0.4691	0.0062	0.4217		0.008	0.108	0.609	0.049	0.02	0.008	0.198
Mo1W_C1	Missouri	0.1364	0.8636		0.1048	0.4157	0.0024	0.4771		0.001	0.014	0.679	0.001	0.001	0.001	0.303
R08	Southwest China	0.1374	0.8626		0.0596	0.4125	0.3023	0.2256		0.016	0.05	0.343	0.001	0.152	0.27	0.166
08-641	Southwest China	0.1376	0.8624		0.0592	0.4089	0.3033	0.2286		0.017	0.05	0.342	0.003	0.152	0.274	0.163
NC222	North Carolina	0.1376	0.8624		0.101	0.4802	0.0064	0.4124		0.007	0.007	0.561	0.076	0.043	0.001	0.306
835A	China	0.1378	0.8622		0.0136	0.0168	0.9648	0.0048		0.001	0	0.031	0.011	0	0.953	0.003
K155	USA	0.138	0.862		0.0998	0.4809	0.0344	0.3849		0.015	0.058	0.598	0.039	0.035	0.039	0.217
PI233006	USA	0.138	0.862		0.1066	0.429	0.0118	0.4526		0.024	0.018	0.608	0.004	0.036	0.005	0.306
Va17_C1	Virginia	0.138	0.862		0.0838	0.577	0.0362	0.303		0.001	0.001	0.753	0.005	0.068	0.018	0.155
F7584	China	0.1382	0.8618		0.0118	0.7974	0.1904	0.0004		0.047	0	0.006	0.311	0.491	0.144	0.001
L289	USA	0.1384	0.8616		0.0876	0.5873	0.0114	0.3137		0.003	0.047	0.605	0.095	0.086	0.001	0.162
DE1	Deleware	0.139	0.861		0.0656	0.5706	0.1786	0.1852		0.001	0	0.677	0.071	0.009	0.167	0.075
E600	China	0.139	0.861		0.0008	0.1228	0.8736	0.0028		0	0.009	0	0.075	0.07	0.843	0.002
Mp339_C1	Mississippi	0.139	0.861		0.104	0.2447	0.078	0.5733		0.053	0.001	0.342	0.002	0.018	0.051	0.532
PI213744	USA	0.139	0.861		0.0974	0.5184	0.0022	0.382		0.005	0.104	0.597	0.084	0.04	0.001	0.168
Hua160	China	0.1392	0.8608		0.0986	0.4785	0.0206	0.4023		0.005	0.178	0.554	0.128	0.001	0.04	0.094
K148_C1	Kansas	0.1392	0.8608		0.106	0.4247	0.026	0.4433		0.031	0.025	0.549	0.001	0.063	0.012	0.319
CIMBL125	CIMMYT	0.1394	0.8606		0.1128	0.0012	0.087	0.799		0.104	0.001	0.001	0.002	0.001	0.038	0.853
K514	China	0.1394	0.8606		0.0784	0.2725	0.1894	0.4597		0.053	0.532	0.146	0	0.111	0.155	0.002
PI483273	USA	0.1394	0.8606		0.101	0.4282	0.0316	0.4392		0.025	0.004	0.538	0.039	0.042	0.018	0.335
501	China	0.1396	0.8604		0.0214	0.077	0.5757	0.3259		0.011	0.002	0.066	0.003	0.03	0.55	0.338
E588	China	0.1398	0.8602		0.001	0.1237	0.8727	0.0026		0	0.007	0.001	0.076	0.07	0.843	0.003
030-1	China	0.14	0.86		0.0438	0.8361	0.1104	0.0098		0.006	0.091	0.007	0.592	0.228	0.074	0.002
CO106_C1	Canada-Ottawa	0.14	0.86		0.103	0.5397	0.0038	0.3535		0.005	0.004	0.63	0.06	0.071	0.003	0.227
CO109	USA	0.14	0.86		0.1012	0.4614	0.004	0.4334		0.011	0.087	0.67	0.004	0.004	0.003	0.221
HR3	China	0.1404	0.8596		0.0716	0.4405	0.1622	0.3257		0.002	0.068	0.573	0.041	0.003	0.17	0.143
JN15	China	0.1408	0.8592		0	0	1	0		0	0	0	0	0	0.999	0
Tie133	North China	0.1408	0.8592		0.1018	0.4704	0.027	0.4008		0.015	0.078	0.566	0.081	0.019	0.032	0.209
D1051	China	0.141	0.859		0	0	1	0		0	0	0	0	0	0.999	0.001
F516	China	0.1412	0.8588		0.094	0.5197	0.0138	0.3725		0.013	0.115	0.572	0.06	0.073	0.019	0.149
MS1334_C2	Michigan	0.1412	0.8588		0.0958	0.4252	0.0902	0.3888		0.035	0.029	0.545	0.009	0.05	0.084	0.247
W9706	China	0.1422	0.8578		0.0434	0.7609	0.1941	0.0016		0.001	0.006	0.425	0.243	0.165	0.159	0.001
Shan89	China	0.1424	0.8576		0	0	1	0		0	0	0	0	0	0.999	0.001
20564	China	0.1426	0.8574		0.1076	0.4819	0.0534	0.3571		0.076	0.028	0.004	0.434	0.069	0.043	0.347
CB0443-2	China	0.1432	0.8568		0.002	0.1555	0.8017	0.0408		0.002	0.018	0	0.214	0.004	0.744	0.019
1134	China	0.1434	0.8566		0.0868	0.3904	0.126	0.3968		0.011	0.101	0.422	0.115	0.002	0.132	0.217
PI278721	USA	0.1434	0.8566		0.1134	0.4461	0.0158	0.4247		0.039	0.032	0.551	0.028	0.054	0.003	0.293
Pinxi364	China	0.1434	0.8566		0.0916	0.4965	0.048	0.3639		0.002	0.098	0.62	0.041	0.024	0.071	0.144
H99_C2	USA	0.1436	0.8564		0.0884	0.6972	0.005	0.2094		0.001	0.045	0.518	0.386	0.001	0.003	0.046
Ames23519	USA	0.1438	0.8562		0.1008	0.5301	0.0086	0.3605		0.008	0.06	0.591	0.128	0.018	0.013	0.181
Fu8521	China	0.1438	0.8562		0.0788	0.7694	0.1384	0.0134		0.078	0.073	0.257	0.086	0.438	0.066	0.001
K148_C2	Kansas	0.1438	0.8562		0.1098	0.4295	0.0318	0.4289		0.034	0.035	0.558	0.003	0.063	0.007	0.3
CO106_C2	Canada-Ottawa	0.1442	0.8558		0.1078	0.5449	0.0044	0.3429		0.014	0.009	0.629	0.064	0.071	0.002	0.211
H19	China	0.1442	0.8558		0	0	1	0		0	0	0	0	0	0.999	0
OH43_C2	Ohio	0.1442	0.8558		0.0058	0.9938	0.0004	0		0	0	0	0.999	0	0	0
CI66_C1	USA	0.1444	0.8556		0.113	0.4083	0.0026	0.4761		0.049	0.001	0.417	0.04	0.083	0.001	0.408
Yu796_NS	Yugoslavia	0.1444	0.8556		0.0874	0.4829	0.1266	0.3031		0.025	0.024	0.457	0.002	0.194	0.084	0.213
PHN73	USA	0.1446	0.8554		0.0472	0.7493	0.2007	0.0028		0	0	0.504	0.284	0.053	0.158	0.001
XZ698	China	0.1446	0.8554		0.0566	0.1248	0.5306	0.288		0.003	0.002	0.252	0	0.001	0.511	0.231
B394	China	0.1448	0.8552		0.065	0.1987	0.3389	0.3974		0.05	0.231	0.136	0.007	0.072	0.32	0.184
PI237000	USA	0.1448	0.8552		0.1047	0.4179	0.0322	0.4451		0.008	0.002	0.587	0.001	0.045	0.035	0.322
W153R_C1	Wisconsin	0.1448	0.8552		0.1034	0.5892	0.0018	0.3056		0.021	0.001	0.521	0.272	0.002	0.001	0.182
NC238	North Carolina	0.1452	0.8548		0.1102	0.2942	0.0546	0.541		0.039	0.029	0.427	0.014	0.005	0.055	0.43
CT109	China	0.1454	0.8546		0	0	1	0		0	0	0	0	0	0.999	0
CI3A_C1	USA	0.1456	0.8544		0.1081	0.5047	0.0074	0.3798		0.005	0.055	0.673	0.064	0.011	0.004	0.187
ZHONG69	China	0.1456	0.8544		0.0368	0.189	0.4373	0.3369		0.035	0.001	0.002	0.075	0.127	0.39	0.37
M03	China	0.146	0.854		0.0306	0.1782	0.6349	0.1564		0.001	0.036	0.254	0.001	0.013	0.626	0.069
ND246_C1	North Dakota	0.146	0.854		0.1082	0.5225	0.0014	0.3679		0.023	0.012	0.659	0.032	0.043	0.001	0.23
Va17_C2	Virginia	0.146	0.854		0.0898	0.5787	0.0368	0.2947		0.001	0.001	0.764	0.003	0.069	0.018	0.143
Ky226_C1	Kentucky	0.1462	0.8538		0.1274	0.3248	0.002	0.5458		0.081	0.047	0.295	0.058	0.07	0.001	0.449
Lv28	China	0.1462	0.8538		0.1114	0.4174	0.0104	0.4608		0.004	0.134	0.626	0.026	0.013	0.014	0.181
CI90C	USA	0.1464	0.8536		0.11	0.432	0.003	0.455		0.024	0.046	0.476	0.09	0.042	0.001	0.321
CMV3	Minnesota	0.1464	0.8536		0.0984	0.5027	0.0542	0.3447		0.008	0.001	0.684	0.03	0.028	0.034	0.213
DH65232	China	0.1464	0.8536		0.0308	0.1864	0.4953	0.2875		0.004	0.128	0.211	0.004	0.038	0.476	0.139
MO1W_C2	Missouri	0.1464	0.8536		0.1134	0.4228	0.003	0.4608		0.002	0.02	0.694	0.001	0.001	0.002	0.281
J8606	USA	0.1466	0.8534		0.0676	0.7135	0.206	0.013		0.002	0	0.545	0	0.311	0.138	0.003
5032	China	0.1468	0.8532		0.047	0.189	0.475	0.289		0.026	0.074	0.139	0.073	0.024	0.454	0.209
CG10	China	0.1468	0.8532		0.107	0.5271	0.021	0.3449		0.006	0.05	0.634	0.086	0.027	0.034	0.163
Lv28_C1	China	0.1468	0.8532		0.1094	0.4331	0.0076	0.4499		0.026	0.203	0.563	0.078	0.007	0.009	0.114
PI222641	USA	0.1468	0.8532		0.1166	0.4126	0.0248	0.446		0.041	0.038	0.52	0.017	0.065	0.009	0.309
PI607593	USA	0.1468	0.8532		0.1112	0.4472	0.0078	0.4338		0.031	0.02	0.54	0.05	0.045	0.005	0.308
VaW6	Virginia	0.147	0.853		0.1066	0.4932	0.0058	0.3944		0.035	0.001	0.326	0.249	0.039	0.001	0.348
Jinhuang59	China	0.1472	0.8528		0	0	1	0		0	0	0	0	0	0.999	0
PI218195	USA	0.1472	0.8528		0.113	0.399	0.0346	0.4534		0.032	0.032	0.582	0.001	0.04	0.013	0.3
Zhongzi01	North China	0.1474	0.8526		0.0016	0.001	0.8256	0.1718		0	0.001	0	0	0	0.817	0.18
B115	Iowa	0.1476	0.8524		0.1048	0.5611	0.001	0.3331		0.004	0.01	0.738	0.006	0.071	0.001	0.17
PHT77	USA	0.1476	0.8524		0.0504	0.7872	0.1486	0.0138		0.002	0	0.429	0.321	0.129	0.116	0.002
PHM49	USA	0.1478	0.8522		0.049	0.7675	0.1795	0.004		0	0	0.7	0.091	0.082	0.125	0.001
91huang10	China	0.148	0.852		0.1016	0.6088	0.0016	0.288		0.014	0.131	0.557	0.118	0.107	0	0.072
Il101	Illinois	0.148	0.852		0.0916	0.6651	0.001	0.2424		0	0.124	0.783	0.048	0.042	0	0.002
Xiangai3	China	0.148	0.852		0.1238	0.3433	0.0014	0.5315		0.046	0.229	0.296	0.204	0.001	0.001	0.223
PI221880	USA	0.1484	0.8516		0.118	0.4069	0.026	0.4491		0.04	0.011	0.544	0.001	0.069	0.007	0.328
Q3012	China	0.1484	0.8516		0.0646	0.0178	0.3525	0.5651		0.05	0.095	0.04	0.017	0.001	0.324	0.473
Shen5005	North China	0.1484	0.8516		0.0128	0.2967	0.5576	0.1329		0.001	0.055	0.281	0.046	0.06	0.543	0.013
PHR36	USA	0.149	0.851		0.107	0.6131	0.0322	0.2478		0.007	0.007	0.768	0.001	0.089	0.027	0.1
Chengzi205-1-1	Southwest China	0.1492	0.8508		0.0788	0.6746	0.1396	0.107		0.058	0.022	0.259	0.2	0.282	0.095	0.084
ZHENG30	China	0.1496	0.8504		0	0	1	0		0	0	0	0	0	0.999	0
Chang3_C1	China	0.1498	0.8502		0.0966	0.4724	0.0694	0.3616		0.003	0.081	0.645	0.018	0.004	0.096	0.153
177	China	0.15	0.85		0	0	1	0		0	0	0	0	0	0.999	0
Il677a	Illinois	0.15	0.85		0.113	0.4739	0.0016	0.4115		0.008	0.141	0.703	0.002	0.016	0.001	0.128
NC260	North Carolina	0.15	0.85		0.0837	0.5113	0.1803	0.2247		0.007	0.033	0.551	0.001	0.167	0.153	0.088
SI434	CYMMYT	0.1502	0.8498		0.0786	0.7531	0.0054	0.163		0.001	0.081	0.596	0.297	0.015	0.004	0.006
Suixi606	China	0.1502	0.8498		0.0898	0.5401	0.08	0.2901		0.002	0.106	0.549	0.181	0.002	0.088	0.072
Wu312	China	0.1502	0.8498		0.0758	0.2879	0.2775	0.3587		0.035	0.109	0.237	0.1	0.031	0.263	0.225
11430	USA	0.1504	0.8496		0.0774	0.8652	0.003	0.0544		0.001	0	0.716	0.273	0.008	0.001	0.001
Mt42_C1	Minnesota	0.1504	0.8496		0.128	0.4417	0.0018	0.4285		0.042	0.02	0.66	0	0.019	0.001	0.258
LH51	USA	0.1506	0.8494		0.0056	0.9552	0.039	0.0002		0.006	0	0	0	0.993	0	0
MP339_C2	Mississippi	0.1508	0.8492		0.1166	0.2529	0.0812	0.5494		0.059	0.003	0.357	0.004	0.018	0.059	0.5
PI278724	USA	0.151	0.849		0.1074	0.4612	0.0546	0.3767		0.021	0.023	0.577	0.051	0.029	0.047	0.253
PI452046	USA	0.151	0.849		0.1148	0.3647	0.052	0.4685		0.046	0.04	0.507	0.001	0.027	0.044	0.336
LY042	China	0.1514	0.8486		0.0074	0.4758	0.412	0.1048		0.029	0.001	0.001	0.187	0.31	0.333	0.139
PHN34	USA	0.1514	0.8486		0.1138	0.5328	0.0106	0.3427		0.015	0.005	0.657	0.005	0.072	0.007	0.239
18	China	0.1516	0.8484		0.129	0.4289	0.0034	0.4387		0.06	0.167	0.516	0.041	0.038	0.002	0.176
C521	China	0.1516	0.8484		0.0194	0.09	0.8359	0.0546		0.023	0.037	0	0.134	0.003	0.795	0.008
PI214295	USA	0.1516	0.8484		0.1204	0.4249	0.0176	0.4371		0.051	0.033	0.514	0.031	0.043	0.015	0.314
Ji533	Yellow and Huai River	0.152	0.848		0.0246	0.2373	0.5692	0.1689		0.001	0.002	0.222	0.003	0.06	0.543	0.169
PI608619	USA	0.152	0.848		0.1184	0.4735	0.008	0.4001		0.024	0.038	0.636	0.033	0.033	0.004	0.232
W117Ht	Wisconsin	0.1522	0.8478		0.121	0.4673	0.0108	0.4009		0.058	0.004	0.495	0.039	0.089	0.006	0.31
KY226_C2	Kentucky	0.1526	0.8474		0.1332	0.3302	0.002	0.5346		0.085	0.055	0.31	0.058	0.068	0.001	0.424
W153R_C2	Wisconsin	0.1526	0.8474		0.1076	0.6001	0.0024	0.2899		0.023	0.001	0.537	0.272	0.002	0.002	0.163
Lan766-4-2	China	0.1528	0.8472		0.0996	0.5117	0.0952	0.2935		0.015	0.095	0.54	0.114	0.042	0.097	0.097
DONG237	China	0.153	0.847		0.0986	0.5349	0.1076	0.2589		0.056	0.1	0.411	0.035	0.207	0.075	0.116
CI3A_C2	USA	0.1532	0.8468		0.114	0.5081	0.0098	0.3681		0.009	0.055	0.682	0.062	0.01	0.011	0.171
Dong842	China	0.1534	0.8466		0.1218	0.4333	0.0272	0.4177		0.056	0.145	0.476	0.058	0.052	0.021	0.191
PI608539	USA	0.1536	0.8464		0.1248	0.417	0.003	0.4552		0.037	0.014	0.559	0.006	0.051	0.001	0.331
1127	China	0.154	0.846		0	0.0002	0.9998	0		0	0	0	0	0	0.999	0
CL11	China	0.154	0.846		0.0572	0.2794	0.3696	0.2938		0.025	0.007	0.248	0.024	0.077	0.343	0.275
PHG47	USA	0.154	0.846		0.0888	0.7371	0.0134	0.1608		0.001	0	0.587	0.268	0.06	0.008	0.075
JY01	China	0.1542	0.8458		0.0322	0.1106	0.7301	0.127		0.029	0.026	0.043	0.025	0.057	0.712	0.109
Dan341	North China	0.1544	0.8456		0.0472	0.4184	0.3346	0.1998		0.003	0.041	0.353	0.109	0.081	0.324	0.089
MoG	Missouri	0.1544	0.8456		0.1166	0.4658	0.0048	0.4128		0.004	0.038	0.684	0.028	0.008	0.006	0.233
Zongtong3	China	0.1546	0.8454		0.067	0.7862	0.1424	0.0044		0.002	0.001	0.174	0.673	0.003	0.145	0.002
ND246_C2	North Dakota	0.155	0.845		0.1164	0.5224	0.0016	0.3596		0.031	0.011	0.668	0.025	0.045	0.001	0.219
IB014	USA	0.1552	0.8448		0.0918	0.7765	0.0076	0.1241		0	0.001	0.787	0.204	0.003	0.001	0.003
CI66_C2	USA	0.1554	0.8446		0.1226	0.4227	0.0036	0.4511		0.057	0.002	0.438	0.038	0.085	0.001	0.378
K14_C1	China	0.1554	0.8446		0.0376	0.4834	0.381	0.098		0.053	0.193	0.1	0.002	0.341	0.31	0.002
Yi67	China	0.1554	0.8446		0.043	0.2575	0.4309	0.2685		0.018	0.122	0.119	0.149	0.027	0.41	0.154
MT42_C2	Minnesota	0.1556	0.8444		0.132	0.4567	0.0022	0.4091		0.043	0.033	0.685	0	0.013	0.001	0.224
PI221876	USA	0.1556	0.8444		0.1194	0.3628	0.0188	0.499		0.044	0.023	0.514	0.002	0.029	0.008	0.381
PI222609	USA	0.1558	0.8442		0.1078	0.444	0.0792	0.3691		0.029	0.004	0.588	0.01	0.037	0.072	0.26
XF27	China	0.1558	0.8442		0.0148	0.117	0.6681	0.2		0.003	0.003	0.123	0.027	0.004	0.651	0.19
Liao138_C1	North China	0.1562	0.8438		0	0	1	0		0	0	0	0	0	0.999	0
PI452032	USA	0.1562	0.8438		0.1242	0.4469	0.0054	0.4235		0.027	0.08	0.612	0.005	0.041	0.004	0.233
B8_C2	USA	0.1568	0.8432		0.1228	0.4414	0.0038	0.432		0.002	0.041	0.687	0.001	0.029	0.001	0.238
F44	Florida	0.1568	0.8432		0.1314	0.2793	0.003	0.5863		0.055	0.096	0.455	0.002	0.004	0.009	0.38
PHT60	USA	0.1568	0.8432		0.0804	0.7632	0.0022	0.1542		0.007	0	0.236	0.612	0.006	0.001	0.138
PI311235	USA	0.157	0.843		0.1246	0.3825	0.016	0.4769		0.044	0.015	0.491	0.064	0.012	0.011	0.364
Va85_C1	Virginia	0.157	0.843		0.1116	0.6493	0.0048	0.2344		0.014	0.005	0.619	0.217	0.024	0.009	0.112
K55_C1	Kansas	0.1574	0.8426		0.1259	0.4144	0.0138	0.446		0.058	0.014	0.503	0.002	0.08	0.002	0.342
NC236	North Carolina	0.1578	0.8422		0.122	0.3889	0.0462	0.4429		0.06	0.004	0.478	0.004	0.083	0.011	0.36
PI233008	USA	0.1578	0.8422		0.1248	0.4134	0.003	0.4588		0.03	0.045	0.56	0.024	0.036	0.002	0.303
B85	USA	0.158	0.842		0.1056	0.6263	0.0594	0.2086		0.021	0.029	0.549	0.168	0.089	0.053	0.091
PI221877	USA	0.158	0.842		0.1168	0.4833	0.0148	0.3851		0.03	0.006	0.651	0.001	0.052	0.007	0.252
PI222639	USA	0.158	0.842		0.1202	0.4077	0.0172	0.4549		0.043	0.016	0.557	0.017	0.031	0.006	0.331
B2_C1	Missouri	0.1582	0.8418		0.1164	0.4427	0.0864	0.3545		0.03	0.001	0.667	0.002	0.009	0.089	0.202
NC230	North Carolina	0.1582	0.8418		0.128	0.4131	0.004	0.4549		0.059	0.018	0.494	0.005	0.076	0.001	0.346
A334	USA	0.1584	0.8416		0.1266	0.4541	0.0086	0.4107		0.03	0.078	0.615	0.043	0.022	0.002	0.209
Zhongxi042	China	0.1584	0.8416		0.1026	0.2515	0.1926	0.4533		0.099	0.078	0.033	0.064	0.153	0.158	0.415
F72	China	0.1586	0.8414		0.1204	0.595	0.0022	0.2824		0.029	0.065	0.543	0.206	0.036	0.001	0.12
G	USA	0.1586	0.8414		0.118	0.4767	0.0052	0.4001		0.004	0.046	0.701	0.03	0.005	0.002	0.213
N6_C1	Nebraska	0.1586	0.8414		0.1246	0.5269	0.0074	0.3411		0.013	0.033	0.683	0.066	0.029	0.011	0.165
LH39	USA	0.1588	0.8412		0.0442	0.9542	0.0008	0.0008		0.001	0	0.179	0.816	0.001	0	0.002
CI31A_C1	USA	0.159	0.841		0.1138	0.4527	0.0498	0.3837		0.018	0.001	0.608	0.042	0.004	0.042	0.284
Y223	China	0.159	0.841		0.072	0.3287	0.3685	0.2308		0.052	0.031	0.033	0.379	0	0.341	0.163
PA91_C1	Pennsylvania	0.1592	0.8408		0.1146	0.727	0.0038	0.1546		0.005	0.003	0.686	0.286	0.003	0.005	0.012
Suixi601	China	0.1598	0.8402		0.1156	0.6021	0.0056	0.2767		0.073	0.129	0.382	0.07	0.237	0.001	0.108
W6786_su	China	0.1598	0.8402		0.0958	0.6548	0.0018	0.2476		0	0.157	0.811	0.001	0.028	0.001	0.001
K64_C1	Kansas	0.16	0.84		0.1246	0.3881	0.0126	0.4747		0.044	0.047	0.547	0.002	0.037	0.001	0.323
CH9	Canada-Harrow	0.1602	0.8398		0.1154	0.4466	0.0668	0.3712		0.002	0.048	0.713	0	0.017	0.058	0.163
PHG50	USA	0.1602	0.8398		0.102	0.6791	0.063	0.1558		0.001	0	0.94	0.001	0.012	0.044	0.002
CIMBL75	CIMMYT	0.1606	0.8394		0.1464	0.058	0.012	0.7836		0.109	0.001	0.109	0.002	0.001	0.001	0.777
Mo24W	Missouri	0.1606	0.8394		0.1208	0.367	0.065	0.4472		0.045	0.028	0.558	0.003	0.016	0.052	0.297
Za5125_su	China	0.1606	0.8394		0.1126	0.6002	0.003	0.2842		0.016	0.157	0.8	0.01	0.008	0.006	0.002
Ningchen07	China	0.161	0.839		0.0788	0.1168	0.4161	0.3883		0.059	0.044	0.069	0.075	0.014	0.394	0.344
PI217473	USA	0.1618	0.8382		0.1208	0.4126	0.028	0.4386		0.034	0.048	0.568	0.001	0.05	0.02	0.28
SY1032	China	0.1626	0.8374		0.1136	0.5442	0.0096	0.3326		0.03	0.006	0.635	0.053	0.056	0.008	0.212
91Huang15	China	0.1628	0.8372		0.1238	0.5903	0.0474	0.2386		0.074	0.118	0.426	0.131	0.174	0.011	0.065
PI213698	USA	0.1628	0.8372		0.127	0.5044	0.0064	0.3622		0.02	0.038	0.668	0.056	0.017	0.013	0.188
CI31A_C2	USA	0.163	0.837		0.1176	0.4588	0.0478	0.3758		0.023	0.001	0.621	0.04	0.004	0.043	0.269
H1208	China	0.1632	0.8368		0.0954	0.4689	0.14	0.2957		0.036	0.169	0.328	0.224	0.024	0.126	0.094
DE_2	Deleware	0.1634	0.8366		0.0868	0.5344	0.193	0.1858		0.001	0.001	0.64	0.09	0.006	0.186	0.077
33-16_C2	USA	0.1636	0.8364		0.1222	0.5328	0.0072	0.3379		0.007	0.025	0.692	0.098	0.001	0.013	0.164
W117	USA	0.1636	0.8364		0.132	0.4795	0.0112	0.3773		0.065	0.005	0.532	0.02	0.094	0.004	0.28
B57_C1	Iowa	0.164	0.836		0.1314	0.43	0.0052	0.4334		0.023	0.003	0.643	0.006	0.012	0.004	0.311
PI214293	USA	0.164	0.836		0.1146	0.5527	0.0374	0.2953		0.032	0.026	0.567	0.097	0.089	0.035	0.155
Oh545	USA	0.1644	0.8356		0.0712	0.8956	0.0102	0.023		0.01	0.002	0.288	0.621	0.069	0.003	0.005
33-16_C1	Indiana	0.1646	0.8354		0.1272	0.5109	0.0064	0.3555		0.016	0.031	0.665	0.089	0.003	0.005	0.191
Ab28A	Alabama	0.1648	0.8352		0.1344	0.4081	0.0102	0.4473		0.055	0.048	0.547	0.035	0.007	0.003	0.305
C14	USA	0.1648	0.8352		0.1298	0.5015	0.0012	0.3675		0.024	0.05	0.661	0.036	0.047	0.001	0.182
I29	Iowa	0.165	0.835		0.1307	0.401	0.0028	0.4655		0.03	0.087	0.631	0.001	0.016	0.001	0.234
SC30-1	China	0.165	0.835		0.0014	0.0852	0.8051	0.1084		0	0.072	0.001	0.16	0	0.765	0.002
GY1007	China	0.1658	0.8342		0.1276	0.4936	0.0294	0.3494		0.056	0.002	0.528	0.036	0.11	0.009	0.259
OH33	USA	0.166	0.834		0.1202	0.5164	0.0342	0.3292		0.007	0.045	0.729	0	0.058	0.011	0.149
PI219884	USA	0.1664	0.8336		0.1274	0.4895	0.003	0.3801		0.041	0.06	0.602	0.038	0.057	0.002	0.2
SHEN5003	China	0.1668	0.8332		0.0288	0.1994	0.607	0.1648		0.001	0.037	0.28	0.001	0.008	0.596	0.077
Qi318	North China	0.167	0.833		0.0002	0	0.9998	0		0	0	0	0	0	0.999	0
CI187-2_C1	USA	0.1672	0.8328		0.1436	0.7327	0.0066	0.117		0.117	0	0.38	0	0.423	0.001	0.077
OH51A	USA	0.1672	0.8328		0.1421	0.4246	0.002	0.4314		0.056	0.052	0.6	0.002	0.049	0.001	0.241
W9	USA	0.1672	0.8328		0.1294	0.4106	0.0156	0.4444		0.043	0.029	0.588	0.01	0.014	0.009	0.306
PHV78	USA	0.1676	0.8324		0.0636	0.619	0.3154	0.002		0.001	0	0.659	0.001	0.068	0.27	0.001
PI221874	USA	0.1676	0.8324		0.1326	0.4272	0.014	0.4262		0.045	0.05	0.591	0.001	0.053	0.003	0.256
PHP76	USA	0.1678	0.8322		0.1112	0.6357	0.094	0.1591		0.001	0.001	0.841	0.059	0.008	0.088	0.002
VA85_C2	Virginia	0.1678	0.8322		0.1212	0.6509	0.0038	0.2241		0.026	0.008	0.625	0.213	0.024	0.006	0.099
ND230	USA	0.168	0.832		0.1276	0.4527	0.0158	0.4039		0.013	0.028	0.688	0.001	0.037	0.002	0.233
PA91_C2	Pennsylvania	0.168	0.832		0.122	0.7274	0.0042	0.1464		0.006	0.004	0.688	0.286	0.003	0.003	0.01
K64_C2	Kansas	0.1682	0.8318		0.1321	0.3862	0.0146	0.4671		0.048	0.043	0.55	0.001	0.034	0.005	0.319
N6_C2	Nebraska	0.1682	0.8318		0.1325	0.5349	0.006	0.3266		0.021	0.03	0.7	0.065	0.026	0.012	0.146
PI222317	USA	0.1686	0.8314		0.1257	0.4992	0.0066	0.3685		0.046	0.024	0.637	0.05	0.017	0.003	0.222
7884-4HT	China	0.169	0.831		0.1303	0.4896	0.0106	0.3695		0.029	0.017	0.625	0.09	0.003	0.013	0.222
IA2132	Iowa	0.1694	0.8306		0.1318	0.5525	0.0014	0.3143		0.072	0.082	0.643	0.018	0.081	0.001	0.104
Ji864	China	0.1694	0.8306		0.1236	0.423	0.0968	0.3566		0.047	0.285	0.457	0.088	0.028	0.092	0.002
K55_C2	Kansas	0.1698	0.8302		0.1358	0.4217	0.0168	0.4257		0.064	0.024	0.513	0.006	0.077	0.008	0.307
PI222615	USA	0.1698	0.8302		0.1328	0.4251	0.0078	0.4343		0.042	0.01	0.613	0.001	0.036	0.002	0.297
BZN	China	0.17	0.83		0.1238	0.6299	0.0016	0.2447		0.006	0.094	0.762	0.071	0.032	0.003	0.032
Ji477	North China	0.1702	0.8298		0.0998	0.5864	0.1026	0.2112		0.012	0.087	0.458	0.28	0.002	0.105	0.055
177_C1	China	0.1704	0.8296		0	0	1	0		0	0	0	0	0	0.999	0
SD44	South Dakota	0.1704	0.8296		0.1206	0.5263	0.0878	0.2653		0.004	0.003	0.797	0.006	0.002	0.09	0.098
81162	China	0.1708	0.8292		0.1344	0.4339	0.0488	0.3829		0.078	0.284	0.431	0.001	0.134	0.022	0.051
WF9_C1	Indiana	0.1708	0.8292		0.1271	0.6094	0.0028	0.2607		0.001	0.006	0.929	0	0.021	0.001	0.041
Liao4271	North China	0.171	0.829		0.0998	0.5313	0.1994	0.1694		0.118	0.099	0.059	0.203	0.28	0.136	0.105
PI219882	USA	0.171	0.829		0.1256	0.5199	0.0416	0.3129		0.024	0.042	0.657	0.058	0.031	0.05	0.136
PI233002	USA	0.171	0.829		0.1248	0.4595	0.0596	0.3561		0.02	0.004	0.662	0.015	0.029	0.047	0.222
Duohangjin	China	0.1712	0.8288		0.1329	0.4564	0.009	0.4018		0.052	0.154	0.53	0.058	0.055	0.005	0.145
Ye515_C1	China	0.1712	0.8288		0.1426	0.274	0.0576	0.5258		0.11	0.405	0.079	0.256	0.001	0.057	0.093
8941	China	0.1714	0.8286		0.1018	0.5821	0.108	0.2082		0.02	0.087	0.45	0.276	0.003	0.11	0.054
CI91B	USA	0.1716	0.8284		0.1438	0.7219	0.0134	0.121		0.112	0	0.433	0.001	0.379	0.001	0.073
Sg1533	Indiana	0.1716	0.8284		0.1299	0.4579	0.006	0.4062		0.037	0.043	0.632	0.013	0.028	0.003	0.244
B98	China	0.1718	0.8282		0.126	0.4494	0.0562	0.3684		0.042	0.051	0.526	0.076	0.031	0.057	0.217
787	USA	0.172	0.828		0.1152	0.6599	0.0208	0.2041		0.031	0.001	0.604	0.083	0.156	0.007	0.119
BL345	USA	0.172	0.828		0.139	0.4144	0.033	0.4136		0.034	0.059	0.681	0.001	0.014	0.03	0.182
GA209	Georgia	0.172	0.828		0.1381	0.3275	0.0388	0.4956		0.058	0.036	0.487	0.002	0.037	0.016	0.364
CI187-2_C2	USA	0.1722	0.8278		0.1467	0.7411	0.007	0.1052		0.119	0	0.399	0.001	0.419	0.001	0.061
Zheng653_C1	China	0.1726	0.8274		0.0414	0.436	0.3732	0.1494		0.001	0.063	0.252	0.258	0.003	0.37	0.054
CM7_C1	Canada-Morden	0.1728	0.8272		0.1458	0.4876	0.004	0.3626		0.055	0.008	0.652	0.02	0.019	0.003	0.242
B2_C2	Missouri	0.1732	0.8268		0.1296	0.455	0.0862	0.3292		0.038	0.001	0.683	0.001	0.02	0.087	0.171
B57_C2	USA	0.1734	0.8266		0.1392	0.435	0.0064	0.4194		0.024	0.007	0.659	0.005	0.011	0.005	0.288
H2	China	0.1734	0.8266		0.0846	0.1042	0.4729	0.3383		0.046	0.048	0.186	0.002	0.001	0.462	0.254
PHP60	USA	0.1734	0.8266		0.1002	0.4323	0.1792	0.2883		0.005	0.001	0.43	0.182	0.001	0.179	0.202
PHR32	USA	0.1738	0.8262		0.1296	0.6323	0.0034	0.2348		0.039	0.002	0.543	0.224	0.061	0.002	0.129
R15X1141	China	0.1738	0.8262		0.1204	0.2967	0.1396	0.4433		0.06	0.043	0.335	0.053	0.032	0.122	0.355
9706	China	0.1744	0.8256		0.0548	0.7108	0.2332	0.0012		0.002	0.001	0.421	0.222	0.146	0.207	0.001
PI607602	USA	0.1744	0.8256		0.1398	0.4039	0.0082	0.4481		0.042	0.018	0.591	0.006	0.027	0.004	0.312
Xinaiguang10	China	0.1752	0.8248		0	0	1	0		0	0	0	0	0	0.999	0
Pa880	Pennsylvania	0.1754	0.8246		0.1278	0.3592	0.0902	0.4228		0.045	0.027	0.497	0.001	0.028	0.085	0.318
B113	CYMMYT	0.1758	0.8242		0.1172	0.4529	0.0898	0.3401		0.045	0.002	0.478	0.099	0.045	0.072	0.259
RY729	China	0.1758	0.8242		0.1378	0.5798	0.0078	0.2746		0.042	0.004	0.646	0.04	0.095	0.003	0.17
MBPM	USA	0.176	0.824		0.114	0.6727	0.0032	0.2101		0.017	0.016	0.48	0.307	0.076	0.002	0.102
P39_su	CYMMYT	0.1764	0.8236		0.111	0.6408	0.0012	0.247		0.001	0.141	0.851	0.003	0.002	0.001	0.002
PHK05	USA	0.1766	0.8234		0.1285	0.5751	0.0016	0.2948		0.004	0.079	0.813	0.032	0.044	0.001	0.026
Tai183	China	0.1766	0.8234		0.1452	0.413	0.009	0.4328		0.074	0.191	0.479	0.001	0.069	0.003	0.182
PI213722	USA	0.1768	0.8232		0.1428	0.4512	0.0064	0.3996		0.061	0.05	0.596	0.045	0.007	0.005	0.237
PI213725	USA	0.1768	0.8232		0.129	0.3815	0.0888	0.4007		0.046	0.018	0.574	0	0.016	0.081	0.265
MS153_C1	Michigan	0.177	0.823		0.1292	0.5879	0.0026	0.2803		0.009	0.002	0.677	0.149	0.014	0.001	0.147
PI219883	USA	0.177	0.823		0.1326	0.5175	0.006	0.3439		0.039	0.035	0.651	0.045	0.048	0.003	0.179
GY1032	China	0.1774	0.8226		0.1394	0.4921	0.0072	0.3613		0.05	0.002	0.569	0.062	0.062	0.003	0.252
Wu105	China	0.1776	0.8224		0.145	0.3911	0.0248	0.4391		0.087	0.133	0.44	0.001	0.098	0.011	0.23
LH123HT	USA	0.1778	0.8222		0.0576	0.7908	0.1512	0.0004		0.052	0	0.1	0.471	0.253	0.121	0.001
Ji818	China	0.178	0.822		0.0996	0.513	0.1765	0.2109		0.06	0.045	0.454	0.001	0.191	0.154	0.095
Zong548-1521	China	0.178	0.822		0.0622	0.0918	0.5569	0.2891		0.043	0.002	0.064	0.059	0.003	0.545	0.284
Lo415	China	0.1782	0.8218		0.0618	0.2895	0.4547	0.194		0.068	0.008	0.025	0.146	0.13	0.402	0.22
R109B	Illinois	0.1782	0.8218		0.1488	0.4593	0.0068	0.3851		0.055	0.002	0.602	0.043	0.034	0.004	0.26
LH82	USA	0.1786	0.8214		0.1254	0.5822	0.0808	0.2116		0.008	0.001	0.826	0	0.066	0.07	0.029
GEMS25	USA	0.179	0.821		0.1484	0.1056	0.0988	0.6472		0.101	0.011	0.209	0.001	0.005	0.069	0.604
YE52106	China	0.1792	0.8208		0.1292	0.526	0.0008	0.344		0.053	0.112	0.468	0.101	0.1	0	0.166
MS71_C1	Michigan	0.1794	0.8206		0.129	0.5225	0.0334	0.3151		0.002	0.027	0.778	0.006	0.023	0.031	0.132
Ji866	North China	0.1796	0.8204		0.1263	0.6391	0.0092	0.2253		0.062	0.133	0.331	0.422	0.003	0.014	0.034
PI221872	USA	0.1796	0.8204		0.1382	0.3593	0.0674	0.4351		0.064	0.002	0.491	0.021	0.029	0.051	0.342
Sg18	Indiana	0.1798	0.8202		0.142	0.4358	0.0032	0.419		0.044	0.09	0.616	0.018	0.029	0.002	0.201
W182E	USA	0.18	0.82		0.1295	0.5712	0.0072	0.2921		0.001	0.002	0.769	0.077	0.006	0.006	0.14
68139	China	0.1804	0.8196		0.0612	0.1058	0.6321	0.2009		0.034	0.002	0.142	0.008	0.003	0.616	0.196
WF9_C2	Indiana	0.181	0.819		0.1344	0.6156	0.0028	0.2472		0.002	0.015	0.938	0	0.022	0.001	0.022
PI269744	USA	0.1812	0.8188		0.1384	0.4678	0.0058	0.388		0.039	0.051	0.665	0.001	0.04	0.003	0.202
PI269743	USA	0.1814	0.8186		0.1506	0.4211	0.0046	0.4237		0.063	0.041	0.567	0.02	0.037	0.002	0.27
CM7_C2	Canada-Morden	0.1816	0.8184		0.151	0.4932	0.005	0.3508		0.059	0.009	0.664	0.014	0.023	0.004	0.227
Fu8703	China	0.1816	0.8184		0.1314	0.6083	0.0654	0.1948		0.112	0.128	0.307	0.058	0.307	0.03	0.059
D886	China	0.182	0.818		0.061	0.1062	0.6337	0.1991		0.033	0.002	0.143	0.011	0.003	0.617	0.191
SY1039	China	0.182	0.818		0.1405	0.6313	0.0018	0.2263		0.048	0.001	0.651	0.189	0.008	0.001	0.102
T234	Tennessee	0.1822	0.8178		0.1412	0.4549	0.0028	0.4011		0.032	0.003	0.662	0.012	0.009	0.001	0.281
Yue89A12-1	Southwest China	0.183	0.817		0.143	0.248	0.1274	0.4816		0.118	0.086	0.097	0.134	0.059	0.102	0.403
MS71_C2	Michigan	0.1832	0.8168		0.1332	0.5364	0.0244	0.306		0.003	0.037	0.797	0.008	0.027	0.01	0.118
R168_C2	Illinois	0.1832	0.8168		0.1272	0.64	0.0204	0.2124		0.001	0.021	0.834	0.117	0.001	0.016	0.01
A659_C1	Minnesota	0.1834	0.8166		0.137	0.5862	0.0012	0.2756		0.048	0.005	0.577	0.185	0.037	0.001	0.146
79028	China	0.1836	0.8164		0.14	0.4997	0.065	0.2953		0.088	0.141	0.391	0.096	0.12	0.046	0.118
RW64A	USA	0.1836	0.8164		0.1512	0.6111	0.035	0.2026		0.105	0.07	0.533	0.003	0.216	0.015	0.058
64	China	0.1838	0.8162		0.1166	0.3026	0.1936	0.3872		0.075	0.046	0.002	0.387	0	0.161	0.329
PI213717	USA	0.1844	0.8156		0.1438	0.512	0.0362	0.308		0.045	0.003	0.696	0.012	0.046	0.033	0.165
PHG35	USA	0.1846	0.8154		0.0792	0.5184	0.3318	0.0706		0	0	0.729	0	0.001	0.267	0.001
PI222474	USA	0.185	0.815		0.1302	0.4925	0.0582	0.3191		0.03	0.025	0.666	0.027	0.017	0.051	0.182
H49_C1	Indiana	0.1852	0.8148		0.1433	0.4874	0.0036	0.3657		0.002	0.008	0.812	0.001	0.002	0.001	0.174
PHJ75	USA	0.1852	0.8148		0.1348	0.5665	0.005	0.2937		0.001	0.049	0.876	0.001	0.002	0.005	0.066
MS153_C2	Michigan	0.1854	0.8146		0.1373	0.5866	0.0024	0.2737		0.023	0.003	0.683	0.145	0.012	0.002	0.132
D892	China	0.186	0.814		0.0578	0.0014	0.6198	0.3209		0.057	0.015	0.007	0	0.001	0.592	0.328
Mo46	Missouri	0.186	0.814		0.1084	0.4234	0.251	0.2172		0.043	0.015	0.442	0.06	0.059	0.237	0.143
Zheng22	China	0.186	0.814		0.1536	0.4235	0.0032	0.4197		0.081	0.184	0.487	0.095	0.006	0.004	0.143
S73	China	0.1862	0.8138		0.0724	0.1769	0.5562	0.1945		0.039	0.025	0.162	0.067	0.011	0.541	0.155
K21	China	0.1864	0.8136		0.0016	0.0074	0.966	0.025		0.001	0.004	0.002	0	0.013	0.96	0.02
IDT	USA	0.1866	0.8134		0.1358	0.5647	0.0216	0.2779		0.039	0.002	0.723	0	0.11	0.007	0.118
BM	China	0.187	0.813		0.1014	0.3919	0.2567	0.25		0.052	0.17	0.215	0.286	0.001	0.264	0.013
Ky228_C1	Kentucky	0.1874	0.8126		0.1648	0.3523	0.0042	0.4787		0.071	0.051	0.526	0.001	0.025	0.002	0.323
PHW43	USA	0.1876	0.8124		0.0904	0.6238	0.2562	0.0296		0.001	0	0.496	0.266	0	0.234	0.002
PI213705	USA	0.1876	0.8124		0.1471	0.5036	0.031	0.3183		0.047	0.025	0.699	0.023	0.038	0.023	0.146
ND255	USA	0.1878	0.8122		0.1566	0.4359	0.0018	0.4057		0.068	0.001	0.61	0.004	0.032	0	0.286
PI213715	USA	0.188	0.812		0.1468	0.3508	0.0476	0.4548		0.068	0.057	0.501	0.002	0.014	0.05	0.308
PI213721	USA	0.188	0.812		0.148	0.5064	0.0172	0.3284		0.042	0.016	0.704	0.001	0.074	0.005	0.157
Yi113	China	0.188	0.812		0.1256	0.4709	0.132	0.2715		0.074	0.106	0.206	0.389	0.001	0.139	0.085
7884	China	0.1882	0.8118		0.1354	0.4635	0.0776	0.3235		0.046	0.037	0.566	0.092	0.003	0.089	0.168
PI414176	USA	0.1892	0.8108		0.1528	0.495	0.0148	0.3374		0.056	0.019	0.601	0.087	0.035	0.011	0.19
Chengzi108	Southwest China	0.1894	0.8106		0.0448	0.001	0.6827	0.2715		0.034	0.002	0.001	0	0	0.673	0.289
LX3999	Yellow and Huai River	0.1898	0.8102		0.0396	0.0258	0.9336	0.001		0.015	0	0.055	0	0.001	0.928	0.001
PI278717	USA	0.19	0.81		0.1524	0.4715	0.0136	0.3625		0.048	0.023	0.654	0.033	0.021	0.015	0.206
PI213706	USA	0.1902	0.8098		0.1478	0.4987	0.0114	0.3421		0.055	0.045	0.67	0.005	0.058	0.003	0.165
A661	Minnesota	0.1904	0.8096		0.1518	0.4816	0.0372	0.3294		0.053	0.001	0.681	0.032	0.02	0.023	0.189
PI221878	USA	0.1904	0.8096		0.1504	0.3818	0.0514	0.4164		0.057	0.005	0.553	0.001	0.032	0.045	0.307
Ning55	China	0.1906	0.8094		0.1564	0.5131	0.0048	0.3257		0.102	0.149	0.237	0.288	0.089	0.002	0.133
H49_C2	Indiana	0.191	0.809		0.1484	0.4935	0.0032	0.3549		0.002	0.02	0.811	0.001	0.003	0.002	0.162
Ji63_C1	North China	0.191	0.809		0.1402	0.5189	0.0016	0.3393		0.013	0.159	0.738	0.001	0.039	0.002	0.049
PHJ33	USA	0.191	0.809		0.1028	0.6706	0.1946	0.032		0.005	0	0.688	0.003	0.157	0.144	0.003
PI267179	USA	0.1912	0.8088		0.1478	0.4713	0.016	0.3649		0.053	0.032	0.661	0.005	0.027	0.008	0.214
PI213699	USA	0.1916	0.8084		0.1447	0.4902	0.0264	0.3387		0.036	0.043	0.709	0.004	0.039	0.022	0.147
Ye52106_C1	China	0.1918	0.8082		0.1414	0.5181	0.0034	0.3371		0.076	0.132	0.429	0.111	0.101	0.002	0.148
y9961	China	0.1918	0.8082		0.0652	0.096	0.5167	0.3221		0.044	0.065	0.112	0.021	0.004	0.503	0.251
Mo44	Missouri	0.192	0.808		0.1496	0.4924	0.0252	0.3328		0.009	0.069	0.817	0.001	0.002	0.039	0.063
Tai138	China	0.192	0.808		0.1529	0.3697	0.0618	0.4156		0.088	0.137	0.453	0.001	0.062	0.048	0.211
K4_C1	Kansas	0.1922	0.8078		0.1358	0.4656	0.0772	0.3214		0.022	0.003	0.646	0	0.063	0.067	0.198
KY228_C2	Kentucky	0.1922	0.8078		0.17	0.3512	0.0036	0.4752		0.074	0.054	0.546	0.001	0.018	0.002	0.305
CHUAN48-2	Southwest China	0.1924	0.8076		0.1292	0.5009	0.1342	0.2356		0.096	0.001	0	0.52	0.038	0.089	0.255
Mo47	Missouri	0.1926	0.8074		0.1373	0.2961	0.1647	0.4018		0.076	0.003	0.357	0.04	0.012	0.159	0.353
PHN47	USA	0.1928	0.8072		0.1314	0.4459	0.1224	0.3003		0.025	0.006	0.657	0.001	0.025	0.123	0.163
R168_C1	Illinois	0.1928	0.8072		0.1396	0.618	0.0178	0.2246		0.003	0.003	0.812	0.11	0.007	0.025	0.04
CC5	USA	0.193	0.807		0.1518	0.4716	0.007	0.3696		0.067	0.01	0.606	0.042	0.027	0.002	0.246
Yue267-3-1	Southwest China	0.193	0.807		0.1628	0.206	0.0818	0.5493		0.151	0.166	0.019	0.153	0.061	0.033	0.418
H891	China	0.1932	0.8068		0.1382	0.4143	0.1322	0.3153		0.091	0.283	0.39	0.001	0.118	0.109	0.008
PHR25	USA	0.1932	0.8068		0.1428	0.6069	0.0032	0.2472		0.002	0.006	0.959	0.001	0.001	0.002	0.029
A659_C2	Minnesota	0.1936	0.8064		0.1458	0.5912	0.0014	0.2616		0.052	0.006	0.606	0.18	0.03	0.001	0.126
FULiHe16	China	0.1936	0.8064		0.082	0.6248	0.2918	0.0014		0.073	0.001	0.223	0.123	0.329	0.248	0.003
38_11	USA	0.1936	0.8064		0.1548	0.5489	0.0058	0.2905		0.03	0.056	0.891	0.001	0.001	0.009	0.011
PI222614	USA	0.1936	0.8064		0.146	0.3904	0.0656	0.398		0.053	0.018	0.588	0.001	0.04	0.047	0.254
SC357	South Carolina	0.1936	0.8064		0.1556	0.2637	0.0422	0.5385		0.074	0.058	0.44	0	0.003	0.013	0.412
A638	USA	0.1938	0.8062		0.147	0.523	0.0056	0.3244		0.015	0.019	0.833	0.002	0.002	0.018	0.112
PI222315	USA	0.1942	0.8058		0.149	0.4212	0.0548	0.375		0.053	0.034	0.644	0	0.004	0.052	0.212
Ji833_C2	China	0.195	0.805		0.1648	0.3789	0.0056	0.4507		0.099	0.071	0.431	0.006	0.084	0.003	0.305
W966	China	0.1952	0.8048		0.0904	0.0996	0.373	0.437		0.084	0.428	0.001	0.117	0.007	0.35	0.014
9642	China	0.1962	0.8038		0.0746	0.171	0.4534	0.301		0.076	0.002	0.001	0.061	0.121	0.409	0.331
FUDMY3	China	0.1964	0.8036		0.0834	0.6251	0.2903	0.0012		0.075	0.001	0.221	0.124	0.327	0.249	0.002
Dan3101	North China	0.197	0.803		0.0584	0.316	0.502	0.1236		0.038	0.164	0.142	0.122	0.062	0.467	0.005
Qiu23	China	0.1974	0.8026		0.1782	0.2196	0.0024	0.5997		0.132	0.267	0.129	0.161	0.003	0.001	0.307
PHK42	USA	0.1976	0.8024		0.1438	0.6277	0.0286	0.1998		0.006	0.001	0.968	0.001	0.005	0.011	0.009
LH150	USA	0.1978	0.8022		0.0896	0.3437	0.3669	0.1998		0.047	0.043	0.359	0.001	0.114	0.335	0.101
PI214197	USA	0.1978	0.8022		0.1622	0.4528	0.002	0.383		0.079	0.045	0.617	0.01	0.034	0.001	0.215
PI278716	USA	0.1978	0.8022		0.1551	0.4596	0.0296	0.3557		0.069	0.052	0.615	0.018	0.041	0.018	0.187
B75_C1	Iowa	0.1984	0.8016		0.1472	0.5307	0.035	0.2871		0.077	0.002	0.456	0.134	0.11	0.009	0.212
PHT22	USA	0.1994	0.8006		0.096	0.7096	0.1926	0.0018		0.001	0	0.668	0.113	0.071	0.146	0.001
PHW03	USA	0.1996	0.8004		0.1174	0.5266	0.1446	0.2114		0.032	0.006	0.64	0.078	0.013	0.149	0.081
R31	China	0.1998	0.8002		0.087	0.3362	0.3604	0.2164		0.031	0.029	0.288	0.173	0.001	0.353	0.125
PI213727	USA	0.2	0.8		0.1547	0.4388	0.057	0.3495		0.054	0.02	0.676	0.004	0.006	0.063	0.178
PI608652	USA	0.2	0.8		0.156	0.4236	0.014	0.4064		0.048	0.069	0.65	0.017	0.002	0.01	0.204
PI607599	USA	0.2002	0.7998		0.1615	0.4748	0.004	0.3597		0.056	0.06	0.694	0.001	0.036	0.003	0.15
PHN11	USA	0.2008	0.7992		0.1358	0.6818	0.0076	0.1748		0.001	0	0.987	0	0.004	0.002	0.004
8902_C2	China	0.201	0.799		0.1043	0.297	0.26	0.3386		0.097	0.142	0.066	0.173	0.088	0.229	0.205
K4_C2	Kansas	0.201	0.799		0.144	0.4667	0.0796	0.3097		0.03	0.004	0.646	0.001	0.061	0.07	0.189
JI63	North China	0.2016	0.7984		0.1506	0.5075	0.0012	0.3407		0.014	0.096	0.762	0.001	0.032	0.001	0.095
HuangC	North China	0.202	0.798		0.0832	0.2794	0.4686	0.1688		0.036	0.115	0.332	0.031	0.013	0.464	0.009
PI213712	USA	0.202	0.798		0.1523	0.3864	0.0794	0.3818		0.062	0.002	0.571	0.001	0.034	0.068	0.263
DE_3	Deleware	0.2024	0.7976		0.034	0.3051	0.6421	0.0188		0	0	0.382	0.001	0.001	0.615	0.001
PA884P	USA	0.2026	0.7974		0.1432	0.4921	0.0612	0.3035		0.038	0.032	0.708	0.009	0.013	0.069	0.133
T232	Tennessee	0.2028	0.7972		0.162	0.2762	0.063	0.4988		0.082	0.07	0.451	0.004	0.006	0.046	0.341
Pa405	China	0.203	0.797		0.1581	0.5124	0.0016	0.3279		0.058	0.117	0.637	0.051	0.04	0.001	0.096
PI213724	USA	0.2032	0.7968		0.1684	0.4927	0.0098	0.3291		0.07	0.011	0.657	0.039	0.039	0.005	0.179
Fu8527	China	0.2036	0.7964		0.144	0.2995	0.1354	0.4211		0.093	0.242	0.288	0.1	0.006	0.134	0.137
Q1261	Yellow and Huai River	0.2042	0.7958		0.181	0.2736	0.035	0.5104		0.15	0.495	0.181	0.083	0.042	0.045	0.004
RY713	China	0.2042	0.7958		0.1582	0.4868	0.0648	0.2902		0.04	0.002	0.73	0.003	0.015	0.071	0.139
DH138	China	0.2046	0.7954		0.0066	0.0226	0.9676	0.0032		0.008	0.001	0.003	0.011	0.018	0.956	0.003
CIMBL17	CIMMYT	0.205	0.795		0.1914	0.2136	0.0042	0.5908		0.133	0.027	0.268	0.034	0.012	0.003	0.523
LH156	USA	0.205	0.795		0.1475	0.6835	0.035	0.1339		0.049	0.001	0.628	0.225	0.017	0.057	0.023
PI608465	USA	0.2054	0.7946		0.1595	0.3968	0.0742	0.3694		0.078	0.001	0.557	0.002	0.036	0.058	0.267
38_11	USA	0.2058	0.7942		0.1658	0.5484	0.0074	0.2784		0.036	0.054	0.884	0.001	0.001	0.015	0.009
PI222613	USA	0.2058	0.7942		0.1566	0.4783	0.0292	0.3359		0.058	0.028	0.69	0.001	0.03	0.029	0.163
W64A	Wisconsin	0.2058	0.7942		0.1496	0.5939	0.0082	0.2482		0.018	0.001	0.782	0.11	0.001	0.038	0.05
9782	China	0.2062	0.7938		0.0064	0.2302	0.7086	0.0548		0.002	0.055	0.001	0.26	0.003	0.678	0.001
CI.7_C1	USA	0.2062	0.7938		0.1667	0.4618	0.003	0.3685		0.049	0.061	0.709	0.029	0.005	0.005	0.142
Ill.12E	USA	0.2062	0.7938		0.1499	0.4254	0.0976	0.3271		0.049	0.001	0.579	0.001	0.054	0.082	0.233
779	USA	0.2064	0.7936		0.1546	0.5749	0.0032	0.2673		0.052	0.034	0.708	0.07	0.036	0.002	0.099
CI540	USA	0.2064	0.7936		0.168	0.4102	0.026	0.3958		0.052	0.073	0.714	0.002	0.001	0.013	0.144
6	China	0.2066	0.7934		0.14	0.6799	0.1186	0.0616		0.166	0.036	0.159	0.001	0.544	0.032	0.063
PI311236	USA	0.2072	0.7928		0.1676	0.449	0.0048	0.3786		0.07	0.036	0.65	0.001	0.043	0.002	0.198
B75_C2	Iowa	0.2078	0.7922		0.1566	0.5246	0.0334	0.2854		0.087	0.004	0.461	0.13	0.103	0.01	0.205
CI7	Illinois	0.2078	0.7922		0.1684	0.4576	0.003	0.371		0.051	0.055	0.69	0.04	0.004	0.004	0.155
7239	China	0.2082	0.7918		0.1275	0.1711	0.3454	0.356		0.097	0.071	0.135	0.102	0.001	0.327	0.266
H9442	China	0.2084	0.7916		0.0582	0.2457	0.5693	0.1268		0.008	0.063	0.304	0.041	0.012	0.561	0.011
Os420_C1	Iowa	0.2084	0.7916		0.1622	0.5027	0.0538	0.2813		0.032	0.001	0.82	0.001	0.001	0.076	0.069
XF77	China	0.2084	0.7916		0.067	0.2417	0.591	0.1003		0.065	0.005	0.129	0.002	0.139	0.548	0.113
M14_C4	Illinois	0.2086	0.7914		0.1556	0.6365	0.0138	0.1942		0.034	0.017	0.703	0.178	0.004	0.03	0.034
Yi49	China	0.2086	0.7914		0.1326	0.39	0.1728	0.3046		0.097	0.145	0.185	0.255	0.032	0.165	0.121
OS426	USA	0.2088	0.7912		0.1778	0.4707	0.002	0.3495		0.069	0.033	0.692	0.003	0.026	0.001	0.175
Ames28958	USA	0.209	0.791		0.1668	0.5105	0.0198	0.3029		0.065	0.011	0.712	0.046	0.003	0.048	0.117
PHW20	USA	0.2092	0.7908		0.1652	0.4179	0.0746	0.3423		0.061	0.054	0.614	0.004	0.023	0.078	0.166
Ji63	North China	0.2094	0.7906		0.1573	0.5088	0.0074	0.3265		0.044	0.121	0.714	0	0.035	0.012	0.074
PI214294	USA	0.2096	0.7904		0.1746	0.4343	0.0086	0.3825		0.07	0.041	0.654	0	0.027	0.002	0.207
IA5125	Iowa	0.2098	0.7902		0.1538	0.5543	0.0168	0.2751		0.02	0.095	0.824	0.017	0.002	0.035	0.006
ML606	USA	0.21	0.79		0.0964	0.9008	0.0008	0.002		0.02	0.001	0.138	0.839	0	0	0.002
W182B_C1	Wisconsin	0.2112	0.7888		0.1487	0.6122	0.0066	0.2325		0.03	0.005	0.782	0.099	0.004	0.012	0.068
W22_C1	Wisconsin	0.2114	0.7886		0.1556	0.5889	0.0076	0.2478		0.027	0.001	0.78	0.11	0.001	0.015	0.066
05WN230	China	0.2116	0.7884		0.1174	0.0544	0.5258	0.3025		0.108	0.001	0.003	0.064	0.009	0.506	0.309
CI.7_C2	USA	0.2116	0.7884		0.1717	0.4592	0.0036	0.3655		0.054	0.067	0.704	0.032	0.004	0.006	0.133
PI278713	USA	0.212	0.788		0.173	0.4649	0.0024	0.3597		0.064	0.056	0.705	0	0.016	0.001	0.157
ND408	USA	0.2124	0.7876		0.1706	0.4289	0.0146	0.3859		0.044	0.078	0.744	0	0.002	0.012	0.12
PI222316	USA	0.2126	0.7874		0.1676	0.4866	0.0206	0.3252		0.086	0.013	0.561	0.074	0.042	0.01	0.214
Ye107	China	0.2134	0.7866		0.157	0.4939	0.1314	0.2176		0.099	0.113	0.456	0.002	0.17	0.104	0.058
OS420_C2	Iowa	0.2142	0.7858		0.1666	0.5077	0.0576	0.2681		0.036	0.001	0.829	0.001	0.002	0.082	0.05
A509_C2	USA	0.2146	0.7854		0.1708	0.4994	0.033	0.2968		0.045	0.002	0.741	0.004	0.032	0.038	0.139
PI222481	USA	0.2146	0.7854		0.1658	0.5257	0.0162	0.2923		0.08	0.002	0.572	0.108	0.044	0.006	0.189
IB02	USA	0.215	0.785		0.166	0.6505	0.0072	0.1762		0.016	0	0.811	0.162	0	0.003	0.008
PI213696	USA	0.2152	0.7848		0.175	0.4992	0.0042	0.3216		0.076	0.02	0.68	0.019	0.042	0.001	0.162
B52_C3	Iowa	0.2156	0.7844		0.1714	0.5596	0.0208	0.2482		0.082	0.001	0.695	0.013	0.073	0.007	0.13
Ky21_C1	Kentucky	0.2158	0.7842		0.1656	0.3969	0.0562	0.3813		0.067	0.034	0.568	0.004	0.048	0.048	0.23
W22_C2	Wisconsin	0.2162	0.7838		0.1599	0.5898	0.0074	0.2429		0.036	0.001	0.774	0.109	0.001	0.019	0.061
PI213716	USA	0.2172	0.7828		0.1794	0.4433	0.0178	0.3595		0.078	0.04	0.66	0.004	0.016	0.026	0.177
Shen152	North China	0.2176	0.7824		0.1614	0.387	0.0874	0.3642		0.132	0.392	0.148	0.195	0.052	0.076	0.003
M14_C5	USA	0.218	0.782		0.163	0.6441	0.0146	0.1784		0.038	0.029	0.712	0.18	0.007	0.025	0.011
I198	USA	0.2182	0.7818		0.1812	0.4509	0.0056	0.3623		0.065	0.008	0.729	0	0.022	0.003	0.172
PHG29	USA	0.219	0.781		0.1529	0.6743	0.0188	0.1541		0.007	0	0.968	0	0.018	0.002	0.005
Dong327	China	0.2192	0.7808		0.0996	0.3242	0.3464	0.2298		0.033	0.056	0.482	0.002	0.002	0.358	0.067
Hi27	Hawaii	0.2198	0.7802		0.2066	0.0018	0.0134	0.7782		0.176	0.016	0.021	0.001	0.001	0.001	0.785
W22_R-r:std	Wisconsin	0.22	0.78		0.1646	0.5823	0.0072	0.2458		0.039	0.001	0.768	0.105	0.001	0.005	0.083
CH701-30	Canada-Harrow	0.2204	0.7796		0.1686	0.4965	0.0136	0.3213		0.063	0.009	0.679	0.057	0.015	0.006	0.171
W182B_C2	Wisconsin	0.2204	0.7796		0.1556	0.6105	0.011	0.2228		0.036	0.003	0.786	0.097	0.004	0.019	0.056
112_O2	China	0.221	0.779		0.159	0.6823	0.004	0.1548		0.06	0.092	0.376	0.449	0.001	0.013	0.008
3335	China	0.2214	0.7786		0.1535	0.1577	0.2783	0.4104		0.145	0.419	0.064	0.032	0.076	0.258	0.007
GEMS32	USA	0.2214	0.7786		0.2068	0.1018	0.0292	0.6623		0.161	0.044	0.163	0.004	0.013	0.008	0.607
Jiao05	China	0.2216	0.7784		0.1168	0.4923	0.3067	0.0842		0.08	0.083	0.345	0.052	0.166	0.269	0.005
ND203	USA	0.2216	0.7784		0.1756	0.517	0.0328	0.2746		0.078	0.018	0.638	0.062	0.04	0.039	0.125
A239	Minnesota	0.2218	0.7782		0.1774	0.4717	0.0192	0.3317		0.063	0.082	0.707	0.035	0.002	0.02	0.092
D23	China	0.2222	0.7778		0.1362	0.3927	0.2523	0.2188		0.098	0.004	0.288	0.076	0.11	0.219	0.204
B164_C1	Minnesota	0.2224	0.7776		0.1754	0.3947	0.0572	0.3727		0.041	0.032	0.731	0	0	0.067	0.128
R4	Illinois	0.2224	0.7776		0.1687	0.6002	0.0074	0.2237		0.052	0.043	0.751	0.103	0.027	0.005	0.018
Ky21_C2	Kentucky	0.2228	0.7772		0.1728	0.4011	0.0562	0.3699		0.076	0.038	0.578	0.004	0.051	0.036	0.216
Dan988	North China	0.223	0.777		0.0944	0.3023	0.4587	0.1446		0.061	0.065	0.095	0.271	0.001	0.449	0.058
PHN82	USA	0.223	0.777		0.1446	0.6373	0.1334	0.0848		0.019	0	0.816	0	0.07	0.091	0.003
L473	China	0.2236	0.7764		0.1234	0.475	0.2603	0.1413		0.098	0.104	0.186	0.208	0.142	0.222	0.04
SS99	China	0.2238	0.7762		0.1281	0.0993	0.3664	0.4062		0.119	0.2	0.055	0.041	0.024	0.338	0.224
R2	USA	0.2252	0.7748		0.186	0.4366	0.013	0.3644		0.078	0.052	0.696	0.001	0.001	0.024	0.147
AR4	USA	0.2256	0.7744		0.1726	0.5943	0.0074	0.2256		0.053	0.047	0.755	0.096	0.017	0.015	0.016
PHG83	USA	0.2264	0.7736		0.1394	0.6513	0.1498	0.0596		0.003	0	0.826	0.001	0.068	0.1	0.002
PHH93	USA	0.2264	0.7736		0.1492	0.5293	0.1908	0.1306		0.028	0.001	0.75	0.001	0.045	0.17	0.006
PI583896	USA	0.227	0.773		0.1849	0.474	0.0182	0.3229		0.092	0.008	0.652	0.001	0.051	0.003	0.194
Ning37	China	0.2272	0.7728		0.2084	0.1616	0.0024	0.6275		0.164	0.257	0.203	0.042	0.003	0.001	0.33
Shen125	China	0.2276	0.7724		0.1261	0.2636	0.3778	0.2325		0.08	0.148	0.325	0.042	0.01	0.376	0.019
I159	USA	0.2278	0.7722		0.1828	0.534	0.003	0.2802		0.067	0.082	0.805	0.002	0.019	0.002	0.023
B52	USA	0.228	0.772		0.18	0.5589	0.028	0.2332		0.09	0.001	0.687	0.024	0.07	0.019	0.108
PHW79	USA	0.2284	0.7716		0.001	0.054	0.945	0		0.001	0	0.042	0.005	0.001	0.951	0
Tzi25	Nigeria	0.2288	0.7712		0.2152	0.0124	0.0204	0.752		0.193	0.039	0.04	0.001	0.001	0.001	0.725
B164_C2	Minnesota	0.2296	0.7704		0.1796	0.3982	0.0702	0.352		0.046	0.037	0.729	0	0.001	0.073	0.114
NSL42809	USA	0.2298	0.7702		0.1878	0.4854	0.0036	0.3232		0.087	0.02	0.677	0.002	0.057	0.002	0.155
A73	USA	0.23	0.77		0.176	0.5614	0.0038	0.2588		0.056	0.031	0.808	0.008	0.025	0.002	0.07
Liao2202	North China	0.23	0.77		0.0856	0.196	0.5747	0.1436		0.044	0.058	0.181	0.092	0.001	0.566	0.059
SY1128	China	0.2302	0.7698		0.1724	0.5486	0.0338	0.2452		0.087	0.002	0.595	0.086	0.074	0.015	0.141
A374	USA	0.2306	0.7694		0.1765	0.5281	0.0514	0.2439		0.068	0.039	0.773	0.006	0.015	0.059	0.04
A	USA	0.231	0.769		0.1847	0.5304	0.0046	0.2803		0.062	0.073	0.829	0.002	0.012	0.006	0.015
PHJ40	USA	0.231	0.769		0.1248	0.5581	0.2765	0.0406		0.1	0.004	0.339	0.025	0.273	0.234	0.026
Q1261_C2	Yellow and Huai River	0.2312	0.7688		0.1834	0.2989	0.1084	0.4093		0.15	0.484	0.149	0.078	0.051	0.086	0.001
K201	USA	0.2314	0.7686		0.1826	0.3674	0.0694	0.3806		0.086	0.026	0.555	0.011	0.004	0.069	0.248
W182bn	China	0.2344	0.7656		0.1636	0.5625	0.0694	0.2044		0.058	0.021	0.672	0.097	0.025	0.075	0.052
B103	Iowa	0.2358	0.7642		0.1767	0.6439	0.0602	0.1192		0.043	0.001	0.862	0.004	0.049	0.034	0.007
Mei22	China	0.2358	0.7642		0.1644	0.4746	0.1558	0.2052		0.124	0.034	0.361	0.044	0.183	0.127	0.126
PI213719	USA	0.2358	0.7642		0.193	0.3913	0.0472	0.3685		0.084	0.054	0.648	0.002	0.003	0.052	0.157
Va99	Virginia	0.2358	0.7642		0.1906	0.6219	0.0034	0.184		0.062	0.002	0.718	0.178	0	0.003	0.037
PI222314	USA	0.238	0.762		0.1896	0.4192	0.0704	0.3208		0.082	0.006	0.667	0.003	0.006	0.069	0.168
Shen151	North China	0.238	0.762		0.1561	0.6513	0.1058	0.0868		0.134	0.068	0.001	0.688	0.046	0.061	0.001
KW9F592	Germany	0.2382	0.7618		0.1588	0.6332	0.0894	0.1186		0.014	0	0.841	0.04	0.003	0.097	0.005
Timpunia-1	China	0.2384	0.7616		0.1982	0.4315	0.0014	0.3689		0.094	0.149	0.543	0.059	0.025	0.001	0.129
Shen3265	North China	0.2386	0.7614		0.1602	0.2874	0.2004	0.352		0.137	0.4	0.086	0.149	0.042	0.184	0.002
TieC9324	North China	0.2386	0.7614		0.1296	0.3877	0.3279	0.1548		0.121	0.009	0.092	0.231	0.097	0.295	0.156
Dan3116	North China	0.2388	0.7612		0.1888	0.4253	0.084	0.3019		0.109	0.133	0.492	0.045	0.054	0.089	0.077
207	USA	0.239	0.761		0.1784	0.6539	0.0318	0.136		0.001	0	0.995	0	0	0.002	0.001
5304-47	China	0.2392	0.7608		0.1104	0.1044	0.6064	0.1788		0.079	0	0.098	0.058	0.001	0.583	0.18
526018	China	0.2394	0.7606		0.0924	0.1408	0.6719	0.0948		0.071	0.002	0.066	0.081	0.003	0.677	0.099
D801_C2	China	0.2394	0.7606		0.1972	0.3827	0.0278	0.3923		0.144	0.026	0.35	0.033	0.113	0.005	0.328
LX9223	Yellow and Huai River	0.2394	0.7606		0.1344	0.2598	0.3816	0.2242		0.077	0.039	0.319	0.05	0.004	0.38	0.132
Bainuo6	China	0.24	0.76		0.1854	0.2326	0.1542	0.4278		0.131	0.211	0.296	0.03	0.011	0.155	0.167
K36	China	0.24	0.76		0.113	0.1812	0.5049	0.201		0.097	0.103	0.071	0.098	0.042	0.484	0.105
Wu125	China	0.24	0.76		0.0528	0.0924	0.8476	0.0072		0.05	0.031	0.001	0.088	0.004	0.824	0.002
M54_C2	China	0.2414	0.7586		0.1494	0.59	0.2388	0.0218		0.059	0.004	0.568	0.077	0.077	0.215	0.001
Daqiu36	China	0.2422	0.7578		0.0914	0.1054	0.5346	0.2686		0.08	0.358	0	0.109	0.001	0.449	0.001
H5	USA	0.2424	0.7576		0.1834	0.4945	0.0586	0.2635		0.077	0.028	0.723	0.034	0.001	0.067	0.069
Q1261_C1	Yellow and Huai River	0.2446	0.7554		0.1904	0.2852	0.1414	0.383		0.156	0.448	0.154	0.074	0.049	0.119	0.001
B114	China	0.2448	0.7552		0.1454	0.54	0.2688	0.0458		0.027	0.001	0.704	0.001	0.041	0.226	0.001
B97_C2	Iowa	0.2454	0.7546		0.1941	0.5054	0.0228	0.2777		0.106	0.005	0.688	0.02	0.037	0.008	0.135
B97_C1	China	0.2456	0.7544		0.1958	0.5535	0.0098	0.241		0.113	0.071	0.649	0.043	0.065	0.004	0.054
Yi36	China	0.2458	0.7542		0.1422	0.2805	0.3281	0.2492		0.131	0.274	0.021	0.234	0.034	0.302	0.005
DAN340	North China	0.2464	0.7536		0.0532	0.3821	0.4933	0.0714		0.037	0.064	0	0.447	0.001	0.449	0.001
Qiong51	China	0.2464	0.7536		0.0936	0.3999	0.4727	0.0338		0.074	0.037	0.102	0.267	0.06	0.456	0.003
SY1052	China	0.2464	0.7536		0.2004	0.4742	0.0142	0.3112		0.108	0.003	0.618	0.021	0.043	0.018	0.189
kws49	Germany	0.2466	0.7534		0.1663	0.6194	0.1353	0.079		0.007	0.001	0.857	0.007	0.002	0.126	0.001
Zheng58	Yellow and Huai River	0.247	0.753		0.0598	0.4644	0.4752	0.0006		0.063	0.001	0	0.42	0.136	0.378	0.001
Han21	China	0.2474	0.7526		0.2236	0.347	0.018	0.4114		0.209	0.371	0.1	0.147	0.1	0.011	0.062
E28	North China	0.2476	0.7524		0.2022	0.5177	0.0278	0.2522		0.127	0.116	0.461	0.18	0.035	0.037	0.044
SW153	China	0.2478	0.7522		0.1634	0.3203	0.3121	0.2042		0.117	0.001	0.344	0.012	0.053	0.295	0.177
5364	China	0.2482	0.7518		0.1622	0.3647	0.2635	0.2096		0.136	0.13	0.131	0.202	0.082	0.236	0.084
C49A_C1	Minnesota	0.25	0.75		0.1952	0.4577	0.0236	0.3235		0.088	0.001	0.648	0.002	0.04	0.006	0.215
C49A_C2	Minnesota	0.251	0.749		0.1934	0.4587	0.0376	0.3103		0.079	0.001	0.665	0.002	0.031	0.019	0.203
1101	China	0.252	0.748		0.0422	0.0594	0.8672	0.0312		0.034	0.001	0.067	0.001	0.007	0.854	0.036
KP3130	China	0.252	0.748		0.1757	0.3957	0.1833	0.2454		0.092	0.001	0.478	0.068	0.008	0.176	0.177
CIMBL1	USA	0.2522	0.7478		0.2036	0.5405	0.0072	0.2486		0.112	0.002	0.71	0.006	0.056	0.002	0.112
OH07	USA	0.2524	0.7476		0.2028	0.4514	0.0554	0.2904		0.072	0.002	0.729	0.016	0.001	0.048	0.132
A71	USA	0.253	0.747		0.2006	0.4738	0.048	0.2776		0.088	0.046	0.714	0.005	0.012	0.055	0.082
A375	USA	0.2534	0.7466		0.1972	0.5748	0.02	0.208		0.088	0.048	0.683	0.123	0.017	0.035	0.006
GEMS31	USA	0.2546	0.7454		0.2391	0.0382	0.008	0.7147		0.208	0.005	0.092	0.001	0.004	0.002	0.69
SY1035	China	0.2566	0.7434		0.1986	0.4642	0.0484	0.2888		0.115	0.001	0.601	0.003	0.075	0.007	0.198
PHP02	USA	0.257	0.743		0.1895	0.6701	0.0156	0.1248		0.031	0	0.963	0.001	0.001	0.002	0.001
H98	USA	0.2576	0.7424		0.1878	0.7616	0.0202	0.0304		0.1	0.001	0.443	0.405	0.046	0.004	0.002
B79_C1	Iowa	0.2588	0.7412		0.2112	0.5901	0.0018	0.197		0.1	0.001	0.519	0.288	0.001	0.001	0.091
Danhuang02	North China	0.2592	0.7408		0.2168	0.4328	0.0482	0.3022		0.128	0.179	0.47	0.137	0.009	0.053	0.024
Su75	China	0.2594	0.7406		0.1122	0.244	0.5404	0.1034		0.127	0.133	0.072	0.005	0.164	0.489	0.01
3514	China	0.2602	0.7398		0.0292	0.0058	0.9628	0.0022		0.02	0.014	0.001	0.001	0.019	0.944	0.001
wk858	China	0.261	0.739		0.042	0.4029	0.5549	0.0002		0.049	0	0	0.362	0.131	0.457	0.001
NC250	North Carolina	0.2612	0.7388		0.1658	0.3537	0.2046	0.2759		0.086	0.002	0.442	0.056	0.003	0.199	0.211
9711	China	0.2622	0.7378		0.1366	0.1906	0.4208	0.252		0.114	0.003	0.164	0.01	0.068	0.384	0.257
7236	China	0.2626	0.7374		0.1364	0.1926	0.423	0.248		0.115	0.007	0.172	0.002	0.069	0.381	0.254
AH83	USA	0.263	0.737		0.2218	0.543	0.0212	0.214		0.089	0.013	0.847	0.001	0.001	0.045	0.004
equn3	Southwest China	0.2642	0.7358		0.1098	0.0332	0.7311	0.1258		0.092	0.034	0.026	0.059	0.001	0.715	0.073
CIMBL9	CYMMYT	0.2646	0.7354		0.2503	0.0994	0.0084	0.6419		0.193	0.005	0.196	0.001	0.003	0.002	0.6
Oh7B_C1	Ohio	0.2646	0.7354		0.2127	0.4684	0.0508	0.2681		0.081	0.001	0.755	0.008	0.002	0.042	0.111
441950	China	0.2658	0.7342		0.1314	0.5656	0.3012	0.0018		0.093	0.001	0.397	0.102	0.147	0.259	0.001
B79_C2	Iowa	0.2674	0.7326		0.2176	0.5924	0.0026	0.1874		0.105	0.001	0.538	0.28	0.001	0.002	0.073
HBA1	USA	0.2674	0.7326		0.1986	0.3156	0.2498	0.236		0.119	0.003	0.432	0	0.093	0.227	0.127
Hai9-21	China	0.2674	0.7326		0.1612	0.2	0.4037	0.2352		0.093	0.005	0.299	0.049	0.001	0.403	0.15
Z2018F	China	0.2686	0.7314		0.1702	0.1774	0.374	0.2784		0.161	0.012	0.043	0.101	0.053	0.347	0.283
Liao2204	North China	0.2702	0.7298		0.1172	0.1266	0.6238	0.1324		0.074	0.055	0.142	0.064	0	0.617	0.047
B317	China	0.2706	0.7294		0.2318	0.1986	0.0974	0.4723		0.231	0.54	0.001	0.155	0.052	0.019	0.002
807D	China	0.271	0.729		0.1162	0.1383	0.5656	0.1799		0.112	0.001	0.052	0.001	0.103	0.516	0.215
273	China	0.2718	0.7282		0.1248	0.1878	0.6387	0.0488		0.092	0.003	0.195	0.006	0.047	0.628	0.03
OH7B_C2	Ohio	0.2736	0.7264		0.2199	0.4731	0.05	0.257		0.087	0.001	0.76	0.015	0.001	0.039	0.096
I205_C1	Iowa	0.2738	0.7262		0.2222	0.5032	0.0406	0.234		0.074	0.002	0.844	0.001	0.001	0.051	0.027
M54_C1	China	0.2738	0.7262		0.1562	0.5497	0.2901	0.004		0.059	0	0.616	0.015	0.048	0.26	0.001
Xing230	China	0.275	0.725		0.056	0.4144	0.5294	0.0002		0.06	0	0	0.382	0.123	0.435	0.001
JiV993	North China	0.2772	0.7228		0.1616	0.5834	0.2498	0.0052		0.052	0	0.664	0.021	0.045	0.218	0.001
Chong72	China	0.2776	0.7224		0.106	0.2959	0.5211	0.077		0.098	0.066	0.005	0.306	0.019	0.5	0.005
GR29086-3	China	0.2778	0.7222		0.2314	0.435	0.0094	0.3242		0.094	0.225	0.583	0.086	0.001	0.009	0.002
B55	USA	0.2798	0.7202		0.2142	0.6901	0.0024	0.0934		0.135	0.001	0.3	0.517	0.005	0.003	0.04
CIMBL139	CIMMYT	0.2812	0.7188		0.2594	0.1569	0.0022	0.5815		0.21	0.009	0.201	0.033	0.001	0.001	0.544
K22_C1	China	0.2814	0.7186		0.0952	0.149	0.6532	0.1026		0.07	0.041	0.164	0.03	0.013	0.64	0.043
Tie222	North China	0.2818	0.7182		0.209	0.5239	0.1208	0.1464		0.124	0.062	0.41	0.276	0.001	0.121	0.006
SC24-1	China	0.282	0.718		0.1184	0.0952	0.6582	0.1282		0.1	0.005	0.063	0.068	0.002	0.639	0.124
RP125	China	0.2824	0.7176		0.116	0.057	0.7808	0.0462		0.127	0.012	0.007	0.004	0.052	0.75	0.048
D1049	China	0.283	0.717		0.1108	0.2414	0.6008	0.047		0.125	0.081	0.073	0.004	0.156	0.551	0.01
Zhong101	China	0.2832	0.7168		0.1822	0.2816	0.276	0.2602		0.161	0.222	0.204	0.038	0.098	0.24	0.037
Bao3040	China	0.2842	0.7158		0.1509	0.3034	0.407	0.1387		0.124	0.069	0.155	0.155	0.045	0.388	0.064
KW6F576	Germany	0.2848	0.7152		0.1426	0.5702	0.2864	0.0008		0.135	0.001	0.193	0.092	0.322	0.256	0.001
DAN4245	North China	0.2854	0.7146		0.2074	0.3228	0.2682	0.2016		0.137	0.063	0.342	0.109	0.005	0.273	0.071
99122	China	0.2858	0.7142		0.1841	0.1941	0.4246	0.1973		0.134	0.155	0.274	0.009	0.006	0.417	0.006
I205_C2	Iowa	0.286	0.714		0.2318	0.5143	0.0432	0.2108		0.081	0.001	0.856	0.001	0.003	0.051	0.007
72-105	China	0.2864	0.7136		0.1719	0.5089	0.3092	0.01		0.074	0.02	0.48	0.083	0.053	0.289	0.001
Ning45	China	0.2864	0.7136		0.2518	0.4362	0.0066	0.3054		0.154	0.17	0.415	0.234	0.002	0.009	0.016
LE773	USA	0.2876	0.7124		0.2387	0.4894	0.0032	0.2687		0.136	0.037	0.652	0.041	0.012	0.002	0.121
M153	China	0.2884	0.7116		0.1541	0.3221	0.4026	0.1212		0.107	0.003	0.329	0.034	0.066	0.386	0.075
FE2	USA	0.2906	0.7094		0.2557	0.4741	0.0022	0.2681		0.135	0.043	0.674	0.041	0.003	0.002	0.102
M97	China	0.291	0.709		0.1522	0.2653	0.4331	0.1494		0.093	0.001	0.276	0.095	0.002	0.418	0.115
Tr9-1-1-6	USA	0.294	0.706		0.2428	0.4192	0.0868	0.2512		0.132	0.001	0.685	0.005	0.001	0.085	0.091
WD456	USA	0.2952	0.7048		0.2477	0.4864	0.002	0.2639		0.114	0.003	0.739	0.042	0.001	0.004	0.097
Dan717	North China	0.299	0.701		0.1524	0.3141	0.5299	0.0036		0.097	0.025	0.217	0.15	0.001	0.508	0.001
L7221	China	0.2998	0.7002		0.0738	0.2496	0.6758	0.0008		0.083	0	0	0.194	0.106	0.615	0.001
W222	China	0.2998	0.7002		0.0612	0.072	0.8449	0.022		0.076	0.001	0.002	0.002	0.062	0.803	0.055
66	USA	0.3	0.7		0.2415	0.4688	0.0308	0.2589		0.107	0.025	0.758	0.001	0.002	0.035	0.073
A623	China	0.3002	0.6998		0.176	0.1698	0.4184	0.2358		0.16	0.007	0.068	0.109	0.035	0.383	0.237
K10_C1	China	0.3008	0.6992		0.0886	0.369	0.5418	0.0006		0.095	0.002	0	0.334	0.119	0.449	0.001
B46_C1	Iowa	0.3022	0.6978		0.2546	0.4589	0.0182	0.2682		0.111	0.002	0.736	0.011	0.003	0.039	0.098
CIMBL141	CIMMYT	0.3022	0.6978		0.2719	0.2404	0.006	0.4817		0.204	0.069	0.355	0.017	0.001	0.002	0.352
Yi12	China	0.3022	0.6978		0.1084	0.187	0.6013	0.1032		0.111	0.142	0	0.197	0.01	0.536	0.004
297	China	0.3026	0.6974		0.1717	0.2916	0.3722	0.1645		0.142	0.051	0.001	0.38	0.001	0.332	0.094
N68a	China	0.3044	0.6956		0.2392	0.3836	0.1624	0.2148		0.212	0.23	0.151	0.17	0.093	0.14	0.003
L	USA	0.3048	0.6952		0.2649	0.4283	0.006	0.3007		0.142	0.046	0.711	0.001	0.004	0.006	0.09
7331	China	0.3054	0.6946		0.139	0.1522	0.5614	0.1474		0.099	0.011	0.205	0.03	0.001	0.545	0.108
807	USA	0.3056	0.6944		0.2064	0.4717	0.2082	0.1138		0.117	0.001	0.571	0.069	0.013	0.211	0.018
Huanglu12	China	0.3058	0.6942		0.1422	0.1586	0.5532	0.146		0.1	0.005	0.21	0.033	0.003	0.54	0.11
d140	China	0.3058	0.6942		0.1886	0.3573	0.3827	0.0714		0.159	0.002	0.165	0.183	0.056	0.365	0.07
M3	China	0.3078	0.6922		0.2084	0.7359	0.0548	0.0008		0.192	0.001	0.163	0.358	0.265	0.02	0.001
PH6WC	USA	0.3088	0.6912		0.2204	0.6506	0.1276	0.0014		0.219	0.001	0.228	0.131	0.334	0.086	0.002
B46_C2	USA	0.309	0.691		0.2608	0.4604	0.0178	0.261		0.115	0.006	0.749	0.005	0.002	0.042	0.081
DM101B	China	0.3096	0.6904		0.2216	0.6498	0.1272	0.0014		0.22	0.001	0.224	0.133	0.334	0.085	0.004
PI213708	USA	0.3104	0.6896		0.2658	0.3824	0.03	0.3218		0.154	0.006	0.658	0	0.002	0.008	0.172
W344	China	0.311	0.689		0.071	0.0426	0.8246	0.0618		0.081	0.002	0.005	0.012	0.029	0.783	0.088
CIMBL13	CIMMYT	0.3112	0.6888		0.2996	0.059	0.0036	0.6378		0.248	0.03	0.149	0.001	0.001	0.001	0.57
HZ120	China	0.3116	0.6884		0.2724	0.0098	0.1298	0.588		0.263	0.122	0.027	0.001	0.002	0.094	0.491
GEMS30	USA	0.3152	0.6848		0.3005	0.0052	0.0642	0.6301		0.274	0.009	0.013	0.027	0.002	0.041	0.634
CN104	China	0.3158	0.6842		0.2142	0.4469	0.2378	0.1012		0.154	0.002	0.444	0.061	0.067	0.22	0.053
Q4502	China	0.322	0.678		0.0878	0.3251	0.5865	0.0006		0.093	0.001	0	0.302	0.103	0.5	0
NQ508	USA	0.326	0.674		0.2424	0.5711	0.175	0.0116		0.096	0	0.77	0.001	0.018	0.113	0.001
ZPON7	China	0.326	0.674		0.2901	0.3841	0.0012	0.3245		0.194	0.064	0.45	0.125	0.002	0.001	0.164
Yang	China	0.3266	0.6734		0.0912	0.3369	0.5717	0.0002		0.104	0	0	0.294	0.113	0.488	0
5872	China	0.328	0.672		0.0947	0.3375	0.5679	0		0.107	0	0	0.294	0.114	0.485	0.001
75-364	China	0.3286	0.6714		0.2492	0.4376	0.1426	0.1706		0.122	0.055	0.639	0.028	0.001	0.153	0.002
PHR47	USA	0.334	0.666		0.2106	0.6487	0.1398	0.001		0.118	0	0.425	0.249	0.078	0.129	0.001
802_C2	China	0.3346	0.6654		0.2016	0.0448	0.51	0.2436		0.201	0.228	0.002	0.041	0.014	0.501	0.013
ChiL032	China	0.3354	0.6646		0.139	0.3597	0.4617	0.0396		0.133	0.04	0.003	0.308	0.051	0.447	0.018
Qi410	China	0.3354	0.6646		0.2831	0.07	0.1214	0.5255		0.269	0.255	0.054	0.04	0.001	0.1	0.281
NN14B	China	0.3362	0.6638		0.2463	0.2363	0.2583	0.2591		0.197	0.072	0.179	0.128	0.008	0.258	0.158
Jing89	China	0.3384	0.6616		0.0352	0	0.9648	0		0.058	0	0	0	0	0.941	0
07KS4	Germany	0.3388	0.6612		0.2136	0.2298	0.4647	0.0918		0.209	0.026	0.051	0.053	0.148	0.429	0.084
PN2-8	China	0.3388	0.6612		0.2842	0.5386	0.0924	0.0848		0.278	0.037	0.027	0.293	0.22	0.054	0.092
Tie98033-1	North China	0.339	0.661		0.2506	0.5798	0.1374	0.0322		0.158	0.001	0.513	0.148	0.06	0.118	0.002
Ji15-22	North China	0.3414	0.6586		0.1985	0.3641	0.3934	0.044		0.207	0.028	0.104	0.024	0.253	0.334	0.049
I224	USA	0.3434	0.6566		0.2915	0.3691	0.0394	0.3001		0.171	0.018	0.672	0.001	0.001	0.033	0.104
N28Ht	Nebraska	0.344	0.656		0.3058	0.3904	0.0042	0.2996		0.196	0.002	0.565	0.026	0.035	0.001	0.175
PHM10	USA	0.3482	0.6518		0.2643	0.5727	0.139	0.024		0.074	0	0.84	0	0.001	0.085	0.001
LIAO5263	CYMMYT	0.349	0.651		0.2168	0.1544	0.4383	0.1904		0.2	0.113	0.101	0.072	0.041	0.42	0.054
K22	China	0.3508	0.6492		0.17	0.1748	0.5877	0.0674		0.123	0.007	0.219	0.035	0.002	0.574	0.038
L239_C2	China	0.3516	0.6484		0.1856	0.3519	0.4611	0.0014		0.15	0.001	0.223	0.126	0.065	0.434	0.001
E601	China	0.3518	0.6482		0.2672	0.1416	0.3116	0.2796		0.254	0.002	0.027	0.12	0.005	0.292	0.301
CHENG698	China	0.352	0.648		0.2809	0.1363	0.2613	0.3215		0.26	0.001	0.052	0.096	0.01	0.243	0.338
D1139	China	0.352	0.648		0.0942	0.0052	0.8996	0.001		0.106	0.019	0.001	0.018	0.003	0.853	0.001
CIMBL142	CIMMYT	0.3526	0.6474		0.3442	0.0758	0.0018	0.5782		0.284	0.001	0.16	0.001	0.001	0.001	0.553
SD40	South Dakota	0.3526	0.6474		0.2573	0.5527	0.184	0.006		0.105	0	0.706	0.055	0.001	0.132	0.001
75-322	China	0.3534	0.6466		0.2922	0.6946	0.0028	0.0104		0.221	0	0.091	0.682	0	0.002	0.002
L239_C1	China	0.3542	0.6458		0.1168	0.2304	0.6521	0.0008		0.129	0	0	0.187	0.111	0.572	0.001
CI21E_C1	USA	0.3544	0.6456		0.3037	0.3271	0.0574	0.3117		0.188	0.014	0.588	0.003	0.001	0.058	0.149
x48B	China	0.3544	0.6456		0.0992	0.0354	0.8324	0.033		0.099	0.004	0.011	0.028	0.004	0.815	0.038
9058	China	0.3558	0.6442		0.0426	0	0.9574	0		0.066	0	0	0	0	0.932	0
Mei68113	China	0.3568	0.6432		0.2416	0.2014	0.3979	0.1592		0.213	0.001	0.148	0.001	0.108	0.361	0.168
W238	China	0.3568	0.6432		0.1503	0.082	0.6815	0.0862		0.138	0.002	0.097	0.001	0.029	0.647	0.086
B105	Iowa	0.3584	0.6416		0.3185	0.397	0.0036	0.2809		0.217	0.001	0.565	0.001	0.036	0.002	0.178
CIMBL10	CIMMYT	0.3594	0.6406		0.3443	0.1138	0.0028	0.5391		0.281	0.064	0.211	0.002	0	0.001	0.441
CI21E_C2	USA	0.3596	0.6404		0.3076	0.337	0.0502	0.3052		0.19	0.02	0.59	0.005	0.001	0.064	0.13
698-3	China	0.3618	0.6382		0.2715	0.1418	0.3319	0.2549		0.257	0.003	0.043	0.107	0.008	0.313	0.269
N28	USA	0.3618	0.6382		0.3215	0.426	0.0028	0.2497		0.212	0.001	0.564	0.034	0.055	0.001	0.132
Hy_C1	Illinois	0.363	0.637		0.3167	0.4844	0.0048	0.1941		0.184	0.027	0.761	0.001	0.016	0.002	0.009
778	USA	0.3634	0.6366		0.2713	0.4309	0.159	0.1388		0.161	0.001	0.593	0.012	0.035	0.15	0.048
L5895_C2	China	0.3656	0.6344		0.1372	0.2819	0.5803	0.0006		0.15	0.005	0	0.226	0.126	0.492	0
D801_C1	China	0.3666	0.6334		0.2928	0.455	0.1142	0.138		0.283	0.075	0.094	0.255	0.172	0.072	0.049
HY_C2	Illinois	0.367	0.633		0.3204	0.488	0.0032	0.1884		0.187	0.028	0.752	0.001	0.019	0.002	0.01
B47	USA	0.3672	0.6328		0.2769	0.5049	0.1218	0.0964		0.169	0.001	0.598	0.105	0	0.119	0.007
LX00_1	Yellow and Huai River	0.3692	0.6308		0.145	0.0006	0.8538	0.0006		0.154	0	0	0	0.002	0.842	0.001
Nongxi531	China	0.3694	0.6306		0.2747	0.2418	0.2709	0.2126		0.236	0.001	0.115	0.182	0.006	0.25	0.21
C8605-2	China	0.3696	0.6304		0.168	0.0994	0.7317	0.001		0.19	0.01	0	0	0.165	0.634	0.001
Lo1067	China	0.3696	0.6304		0.3177	0.4816	0.0022	0.1985		0.215	0.032	0.383	0.27	0.017	0.003	0.081
433-7	China	0.3698	0.6302		0.3006	0.326	0.1288	0.2446		0.19	0.026	0.485	0.001	0.046	0.124	0.13
DanT138	North China	0.3746	0.6254		0.2374	0.2394	0.3876	0.1356		0.229	0.068	0.077	0.124	0.074	0.347	0.081
Fu130	China	0.3746	0.6254		0.2874	0.5034	0.0918	0.1174		0.221	0.109	0.234	0.315	0.04	0.08	0.002
GY3	China	0.3762	0.6238		0.2514	0.5457	0.2029	0		0.35	0	0	0	0.639	0.01	0.001
LX006a	Yellow and Huai River	0.377	0.623		0.2799	0.4893	0.2258	0.005		0.196	0.001	0.454	0.034	0.115	0.197	0.003
975-12	China	0.3792	0.6208		0.203	0.048	0.5941	0.155		0.202	0	0.018	0.031	0.004	0.566	0.178
Dai6	China	0.3804	0.6196		0.3146	0.6826	0.0008	0.002		0.216	0.001	0.155	0.627	0	0	0.001
Oh3167B	USA	0.3808	0.6192		0.3213	0.3467	0.0552	0.2767		0.183	0.038	0.666	0.001	0.001	0.057	0.054
Si-144	Yellow and Huai River	0.3816	0.6184		0.2935	0.6071	0.0986	0.0008		0.325	0.014	0.087	0.124	0.416	0.033	0.001
GEMS29	USA	0.3824	0.6176		0.3461	0.1756	0.089	0.3893		0.297	0.006	0.205	0.032	0.033	0.067	0.36
PHG72	USA	0.383	0.617		0.3123	0.5173	0.0684	0.102		0.164	0	0.813	0.001	0	0.02	0.001
05W002	China	0.3844	0.6156		0.3059	0.3747	0.162	0.1574		0.226	0.001	0.474	0	0.075	0.136	0.088
953	China	0.3852	0.6148		0.2745	0.1917	0.3587	0.1751		0.238	0.002	0.111	0.142	0.002	0.34	0.165
DM07	China	0.3874	0.6126		0.2867	0.4305	0.2004	0.0824		0.189	0	0.495	0.069	0.033	0.189	0.025
L269	China	0.3884	0.6116		0.3161	0.2961	0.1518	0.236		0.276	0.004	0.256	0.031	0.099	0.129	0.206
H84_C1	Indiana	0.3904	0.6096		0.306	0.443	0.1242	0.1268		0.182	0.003	0.626	0.061	0.001	0.124	0.004
757	China	0.3906	0.6094		0.2874	0.388	0.2016	0.123		0.24	0.024	0.277	0.152	0.057	0.185	0.065
M14_C3	China	0.3922	0.6078		0.3149	0.6427	0.0416	0.0008		0.325	0.015	0.076	0.241	0.34	0.002	0.001
4019	China	0.3966	0.6034		0.2467	0.1393	0.5605	0.0536		0.243	0.005	0.028	0.041	0.086	0.528	0.07
H84_C2	Indiana	0.3966	0.6034		0.3103	0.4472	0.1206	0.1218		0.186	0.004	0.623	0.064	0.001	0.121	0.002
B111	China	0.3968	0.6032		0.3499	0.2883	0.0704	0.2915		0.247	0.001	0.502	0	0.018	0.069	0.163
GEMS1	CYMMYT	0.397	0.603		0.3493	0.3409	0.0532	0.2565		0.225	0.001	0.64	0	0.001	0.037	0.096
Qin8-22-1	China	0.3972	0.6028		0.2789	0.3071	0.2699	0.144		0.267	0.105	0.171	0.057	0.149	0.232	0.02
T24	China	0.3972	0.6028		0.3232	0.53	0.0984	0.0484		0.305	0.035	0.291	0.041	0.258	0.066	0.004
H082504	China	0.4002	0.5998		0.2928	0.5146	0.1912	0.0014		0.213	0.001	0.46	0.069	0.083	0.174	0.001
Zhongyin10	China	0.4006	0.5994		0.3067	0.3523	0.2146	0.1264		0.201	0.07	0.465	0.061	0	0.201	0.001
150	China	0.4008	0.5992		0.2712	0.2331	0.4417	0.054		0.269	0.001	0.06	0.056	0.129	0.405	0.08
Beck	USA	0.4044	0.5956		0.3074	0.1658	0.466	0.0608		0.297	0.002	0.036	0.108	0.037	0.437	0.084
PHV63	USA	0.4064	0.5936		0.3221	0.3923	0.1802	0.1054		0.269	0.002	0.325	0.018	0.156	0.146	0.084
LH1	USA	0.4072	0.5928		0.2999	0.518	0.1695	0.0126		0.152	0	0.658	0.063	0.001	0.125	0.001
B76_C1	Iowa	0.408	0.592		0.2811	0.4108	0.2965	0.0116		0.169	0	0.497	0.072	0.001	0.259	0.002
LIAO138_C2	North China	0.4084	0.5916		0	0	1	0		0	0	0	0	0	0.999	0
A801	China	0.4112	0.5888		0.2682	0.0044	0.5004	0.227		0.256	0.091	0.034	0.007	0.001	0.467	0.144
806A	China	0.4132	0.5868		0.267	0.1324	0.5264	0.0742		0.259	0.035	0.116	0.001	0.054	0.496	0.039
N7A	Nebraska	0.4136	0.5864		0.3699	0.405	0.0034	0.2217		0.247	0.001	0.594	0.054	0.005	0.002	0.098
B76_C2	Iowa	0.415	0.585		0.2887	0.4137	0.2831	0.0146		0.176	0.001	0.502	0.069	0.001	0.25	0.001
H082020	China	0.4158	0.5842		0.3348	0.439	0.1692	0.057		0.264	0.009	0.464	0.004	0.099	0.152	0.008
M22	China	0.4172	0.5828		0.3385	0.6257	0.0346	0.0012		0.333	0.004	0.087	0.312	0.252	0.008	0.003
LX1124	China	0.4196	0.5804		0.1753	0.1801	0.6438	0.0008		0.211	0.001	0.015	0.004	0.172	0.597	0.001
GEMS3	USA	0.4214	0.5786		0.4036	0.1335	0.0036	0.4592		0.306	0.005	0.279	0	0.024	0.001	0.385
9901	China	0.4228	0.5772		0.2535	0.0016	0.7369	0.008		0.25	0.001	0.001	0.002	0.003	0.709	0.033
Zao48	China	0.423	0.577		0.1178	0.015	0.853	0.0142		0.132	0.026	0.006	0.004	0.003	0.826	0.002
L201	China	0.4238	0.5762		0.2539	0.2719	0.4065	0.0676		0.241	0.011	0.161	0.048	0.125	0.367	0.047
F520-1_reccob	China	0.4262	0.5738		0.3949	0.2847	0.0032	0.3173		0.301	0.15	0.404	0.04	0.001	0.002	0.103
H081827	China	0.4268	0.5732		0.3395	0.4771	0.1772	0.0062		0.272	0.002	0.476	0.009	0.086	0.152	0.002
NG5	China	0.4296	0.5704		0.2451	0.1007	0.585	0.0692		0.234	0.056	0.122	0	0.03	0.552	0.005
LIAO5262	North China	0.4324	0.5676		0.3216	0.0754	0.3728	0.2302		0.275	0.094	0.18	0.01	0.001	0.373	0.067
GEMS2	CYMMYT	0.4334	0.5666		0.4059	0.2136	0.0016	0.3789		0.354	0.06	0.184	0.098	0.002	0.001	0.302
Ye488	China	0.4344	0.5656		0.1429	0.0816	0.7749	0.0006		0.168	0.003	0.001	0.017	0.073	0.737	0.001
96hong-768	China	0.4362	0.5638		0.2721	0.0028	0.5381	0.187		0.264	0.016	0.023	0.014	0.001	0.512	0.17
Wanxi23	Southwest China	0.4384	0.5616		0.3947	0.3535	0.0342	0.2176		0.352	0.057	0.309	0.001	0.146	0.004	0.131
Ji876	North China	0.4396	0.5604		0.3727	0.6234	0.0014	0.0026		0.274	0.001	0.149	0.575	0	0	0.001
JiV022	North China	0.4406	0.5594		0.301	0.415	0.2828	0.0012		0.215	0.001	0.484	0.002	0.036	0.262	0.001
H070410	China	0.4432	0.5568		0.3085	0.3973	0.2925	0.0018		0.222	0.002	0.467	0.002	0.037	0.269	0.001
ChangD	China	0.4462	0.5538		0.3419	0.2372	0.3827	0.0382		0.313	0.001	0.204	0.021	0.065	0.365	0.032
MuLiyu16	China	0.4464	0.5536		0.274	0.4076	0.3174	0.001		0.243	0.002	0.12	0.243	0.099	0.291	0.002
M131-5	China	0.4466	0.5534		0.3485	0.1054	0.3771	0.169		0.316	0.119	0.152	0.017	0.006	0.37	0.021
697	China	0.447	0.553		0.3601	0.5611	0.0756	0.0032		0.288	0.001	0.327	0.257	0.075	0.051	0.002
FR19	USA	0.447	0.553		0.4002	0.3727	0.0082	0.2189		0.266	0.019	0.633	0	0.019	0.005	0.058
G80	USA	0.4546	0.5454		0.3179	0.3864	0.2939	0.0018		0.254	0.001	0.327	0.001	0.148	0.268	0.001
SI273	China	0.455	0.545		0.3112	0.1464	0.5044	0.038		0.321	0	0.001	0.01	0.141	0.444	0.082
GEMS19	USA	0.4588	0.5412		0.4307	0.0042	0.0484	0.5168		0.419	0.001	0.001	0.001	0.001	0.023	0.555
Shen3336	North China	0.4588	0.5412		0.2707	0.0012	0.7253	0.0028		0.275	0.001	0.001	0.001	0.009	0.699	0.015
PHW86	USA	0.4626	0.5374		0.3935	0.4527	0.0294	0.1244		0.239	0.001	0.758	0	0	0.001	0.001
3489a	China	0.463	0.537		0.3458	0.4661	0.1865	0.0016		0.252	0	0.458	0.078	0.058	0.152	0.001
B37_C1	China	0.463	0.537		0.3225	0.3831	0.2927	0.0016		0.188	0.005	0.464	0.078	0	0.264	0.001
Ay3566	China	0.4654	0.5346		0.3766	0.3734	0.1776	0.0724		0.342	0.002	0.151	0.153	0.129	0.148	0.074
H93	USA	0.466	0.534		0.3347	0.3707	0.2827	0.012		0.203	0	0.497	0.054	0	0.245	0.001
S53	China	0.4718	0.5282		0.3428	0.1722	0.331	0.154		0.321	0.054	0.143	0.005	0.076	0.296	0.104
KY767-1	Yellow and Huai River	0.4738	0.5262		0.1454	0.0192	0.812	0.0234		0.156	0.01	0.01	0.019	0.004	0.785	0.017
YE8001	China	0.4738	0.5262		0.1922	0.0016	0.8038	0.0024		0.205	0.001	0	0.044	0	0.747	0.001
B10_C1	Iowa	0.474	0.526		0.4339	0.3209	0.0144	0.2308		0.297	0.003	0.603	0	0.001	0.002	0.093
5213	China	0.4752	0.5248		0.4069	0.0294	0.1736	0.3901		0.381	0.434	0.039	0.002	0.009	0.134	0.001
Ye8001_C1	China	0.4764	0.5236		0.1796	0.0022	0.817	0.0012		0.197	0.002	0.002	0.003	0.001	0.792	0.003
B10_C2	Iowa	0.4816	0.5184		0.4385	0.3221	0.0186	0.2208		0.299	0.004	0.61	0.001	0.001	0.009	0.076
68202	China	0.4836	0.5164		0.4187	0.0514	0.183	0.3469		0.366	0.323	0.136	0	0.001	0.169	0.004
PHV37	USA	0.484	0.516		0.3875	0.3741	0.1388	0.0996		0.274	0.026	0.499	0.004	0.068	0.125	0.004
B37_C2	Iowa	0.4848	0.5152		0.3385	0.3729	0.2869	0.0018		0.194	0	0.529	0.034	0	0.242	0.001
3189	China	0.488	0.512		0.214	0.002	0.7832	0.0008		0.231	0.015	0	0.001	0.017	0.735	0.001
4676A	USA	0.488	0.512		0.4168	0.419	0.0614	0.1028		0.277	0.001	0.621	0.019	0.012	0.061	0.01
M7	China	0.4882	0.5118		0.4141	0.3853	0.105	0.0956		0.358	0.005	0.306	0.134	0.046	0.09	0.061
Zhong106	North China	0.4888	0.5112		0.4092	0.5044	0.0824	0.004		0.299	0.011	0.421	0.179	0.004	0.084	0.001
Lo1125	China	0.4906	0.5094		0.4087	0.4901	0.0978	0.0034		0.325	0.038	0.38	0.073	0.121	0.061	0.001
H92-1	China	0.4908	0.5092		0.3579	0.3671	0.2739	0.0012		0.355	0	0.007	0.329	0.079	0.227	0.002
B37_C3	USA	0.4912	0.5088		0.3446	0.3766	0.2774	0.0014		0.201	0	0.535	0.025	0	0.238	0.001
Tie7922_C1	North China	0.4958	0.5042		0.3967	0.3555	0.1636	0.0842		0.311	0.029	0.434	0.001	0.061	0.16	0.004
H114	China	0.4962	0.5038		0.4054	0.4368	0.085	0.0728		0.275	0.044	0.481	0.121	0.001	0.077	0.001
H070412	China	0.4966	0.5034		0.3544	0.3822	0.262	0.0014		0.278	0.001	0.424	0.003	0.054	0.239	0.001
9101_7	China	0.4974	0.5026		0.3839	0.2611	0.2454	0.1096		0.365	0.026	0.117	0.085	0.101	0.211	0.095
Va26_C1	Virginia	0.4986	0.5014		0.4053	0.5913	0.0012	0.0022		0.274	0.001	0.078	0.629	0.016	0.001	0.002
ZhongM-8	China	0.4986	0.5014		0.3412	0.2184	0.3644	0.076		0.33	0.024	0.138	0.001	0.131	0.319	0.057

## Sheet: Table S2
Table S2 GWAS results of flowering time related traits and relevant linked QTL or genes DTT is an abbreviation of days from seeding to tasseling. DTS is an abbreviation of days from seeding to silking. DTP is an abbreviation of days from seeding to pollen-sheding.
Trait	SNP	Chr.	Position (bp)	P value	R2 (%)	Assignment gene	Coding protein	linked QTL/genes	putative function	Reference
DTT	PZE-101070816	1	53417654	7.44e-07	4.26	NULL
DTS	PZE-101125562	1	158678433	4.5e-07	3.45	GRMZM2G429807	Plant calmodulin-binding domain
DTS	PZE-101192357	1	238110113	6.71e-08	3.66	GRMZM2G095452	Transcriptional repressor(ovate)	qd3lf1	plant growth and development	Wang et al., 2011
DTT	PZE-101196464	1	243779069	9.74e-08	1.75	GRMZM2G150169	F-box domain
DTP	SYN20357	1	289147222	5.52e-09	0.05	GRMZM2G009901	Plant protein of unknown function (DUF868)	qdpo111
DTT	PZE-102084546	2	72440768	2.88e-09	0.29	NULL
DTP	PZE-102084546	2	72440768	2.19e-11	0.34	GRMZM2G074014
DTP	PZE-102166748	2	208151658	1.32e-07	6.71	GRMZM2G377713		qasi10
DTP	SYN8277	3	207572418	8.32e-09	1	GRMZM2G037469	Glycosyltransferase family 43		regulate flower time in Arabidopsis	Wang et al., 2012
DTT	SYN38258	5	190231689	7.25e-09	5.33			qdsilk39
DTS	SYN38258	5	190231689	1e-07	4.88	GRMZM2G171406	MSP (Major sperm protein) domain
DTS	PZE-106102646	6	154772811	9.94e-09	1.51	GRMZM2G085582	KH domain	qdpoll35	Regulate of flowering time in Arabidopsis	Mockler et al., 2004
DTT	PZE-108070380	8	122137139	7.05e-14	10.64
DTS	PZE-108070380	8	122137139	2.12e-08	8.64
DTP	PZE-108070380	8	122137139	2.57e-09	11.26	NULL		zcn8	controling maize flowering time	Bouchet et al., 2013
DTS	PZE-108073252	8	126440889	1.92e-09	3.52	GRMZM2G025954	Thioredoxin		regulate of flowering time in Arabidopsis	Benitez-Alfonso et al., 2009
DTT	PZE-108075114	8	129390898	3.18e-09	3.38
DTP	PZE-108075114	8	129390898	2.43e-09	3.2	NULL
DTS	PZE-108076585	8	130665135	1.43e-11	1.92	NULL		vgt1		Ducrocq et al., 2008
DTP	PZE-110020500	10	26357484	6.97e-07	13.77	GRMZM2G130724	Fibronectin type III domain		control flowering time in response to environmental cues	Kim et al., 2010

## Sheet: Table S3
Supplementary Table S3 Genomic regions with DEST of more than 0.2 and relevant linked QTL. PHT is an abbreviation of plant height. EARHT is an abbreviation of ear height. FT is an abbreviation of flower time related traits. DTS is an abbreviation of days from seeding to silking. DTP is an abbreviation of days from seeding to pollen-sheding. ASI means anthesis-silking interval.
Subpopulation pair	SNP	Chr	Pos (bp)	Dest	Linked QTL	QTL related Traits	Physical Position of QTL (bp)	Reference
TS/Temperate	PZE.101107094	1	110817158	0.20517	Unknown	Unknown	Unknown	Unknown
TS/Temperate	PZE.101108089	1	112800698	0.202943	m0076	PHT	114236990	Peiffer et al., 2014
TS/Temperate	PZE.101112660	1	123303240	0.202725	Unknown	Unknown	Unknown	Unknown
TS/Temperate	PZE.101114917	1	132337955	0.3384	m0077	PHT	131380992	Peiffer et al., 2014
TS/Temperate	PZE.101125562	1	158678433	0.2342	m0080	PHT	161072169	Peiffer et al., 2014
TS/Temperate	PZE.101133677	1	172812656	0.2927	umc1323-umc1988, m0082	PHT, FT	165406002-179644003, 175504926, 173846756	Peiffer et al., 2014; McSteen et al. 2007;Buckler et al. 2009
TS/Temperate	PZE.101135655	1	175292253	0.283106	Unknown	PHT, FT	Unknown	Peiffer et al., 2014; McSteen et al. 2007;Buckler et al. 2009
TS/Temperate	PZE.101214474	1	264059002	0.225407	Unknown	Unknown	Unknown	Unknown
TS/Temperate	PZD00084.2	1	2.65652e+08	0.227185	Unknown	Unknown	Unknown	Unknown
TS/Temperate	PZE.101219112	1	269623946	0.204554	PZB00063.1, m0136, m0137	PHT, FT	269322794, 269186328, 270002291	Peiffer et al., 2014; Buckler et al. 2009
TS/Temperate	PZE.102099997	2	118450224	0.218692	PHTi083-umc1065	FT	40588194-153513609	Li et al., 2007
TS/Temperate	PZE.102100963	2	120803391	0.22973	m0238	FT	121241431	Li et al., 2007
TS/Temperate	PZE.102102092	2	121603689	0.221137	Unknown	FT	Unknown	Li et al., 2007
TS/Temperate	PZE.103039014	3	33704604	0.3178	umc1655-PHTi053, m0324	PHT, FT	26322923-126509355, 33226251	Gong et al., 2005; Peiffer et al., 2014
TS/Temperate	PZE.103042180	3	39409322	0.215589	umc1655-PHTi053, m0326, m0327, m0328	PHT, FT	26322923-126509355, 39992968, 39489960, 40198671	Gong et al., 2005; Peiffer et al., 2014
TS/Temperate	PZE.103057593	3	72817844	0.2062	umc1655-PHTi053	FT	26322923-126509355	Gong et al., 2005
TS/Temperate	PZE.103149471	3	201601583	0.380609	m0405	PHT	201602392	Peiffer et al., 2014
TS/Temperate	SYN8277	3	207572418	0.2086	m0408	PHT	208180035	Peiffer et al., 2014
TS/Temperate	SYN8422	4	52964002	0.28915	Unknown	Unknown	Unknown	Unknown
TS/Temperate	PZE.104039206	4	57630726	0.276492	Unknown	Unknown	Unknown	Unknown
TS/Temperate	PZE.104040339	4	61029131	0.217678	m0462, m0463, m0464	PHT	60429503, 60768111, 62245504	Peiffer et al., 2014
TS/Temperate	SYN5359	4	102951123	0.23145	m0476	PHT	104160525	Peiffer et al., 2014
TS/Temperate	PZE.104072115	4	142400276	0.217955	m0483	PHT	143945759	Peiffer et al., 2014
TS/Temperate	PZE.104085170	4	158616213	0.21327	m0488	PHT	158126191	Peiffer et al., 2014
TS/Temperate	SYN1998	4	218513393	0.302679	m0522, m0523	Unknown	218367682, 220885121	Peiffer et al., 2014
TS/Temperate	PZE.104136503	4	228302170	0.208415	umc1820	Unknown	231727633	Unknown
TS/Temperate	PZE.105053740	5	49087574	0.224004	umc1447-PHTi109188, bnlg565-umc1389, m0591	PHT, FT	33786402-68400974, 8492015-65115984, 49203492	Gong et al., 2005; Peiffer et al., 2014
TS/Temperate	PZE.105066782	5	68171571	0.235011	umc1447-PHTi109188, m0604, m0605, m0606	PHT, FT	33786402-68400974, 68419652, 69319346, 69392049	Gong et al., 2005; Peiffer et al., 2014
TS/Temperate	PZE.105081958	5	95583615	0.24615	umc1815-bnlg1208, m0618	PHT, FT	80842184-138158927, 97952638	Gong et al., 2005; Peiffer et al., 2014
TS/Temperate	PZE.105098722	5	144979714	0.3918	m0621	PHT	145121179	Peiffer et al., 2014
TS/Temperate	PZE.106007763	6	12073101	0.209313	bnlg1600-PHTi423796	PHT, FT	7158487-81863408	Gong et al., 2005; Peiffer et al., 2014; Buckler et al. 2009
TS/Temperate	PZE.106008094	6	12801934	0.201847	m0684	PHT, FT	14057156	Gong et al., 2005; Peiffer et al., 2014; Buckler et al. 2009
TS/Temperate	PZE.106012608	6	21621615	0.202671	PZA03047.12, m0685, m0686	PHT, FT	20837504	Gong et al., 2005; Peiffer et al., 2014; Buckler et al. 2009
TS/Temperate	PZE.106013490	6	24005459	0.290994	m0687, m0688	PHT, FT	25335225	Gong et al., 2005; Peiffer et al., 2014; Buckler et al. 2009
TS/Temperate	SYN14933	6	28773113	0.21875	m0689, m0690	PHT, FT	30864632, 31892075	Gong et al., 2005; Peiffer et al., 2014; Buckler et al. 2009
TS/Temperate	PZE.106015460	6	29619439	0.219783	Unknown	PHT, FT	Unknown	Gong et al., 2005; Peiffer et al., 2014; Buckler et al. 2009
TS/Temperate	PZE.106019780	6	41877129	0.3144	Unknown	PHT, FT	Unknown	Gong et al., 2005; Peiffer et al., 2014; Buckler et al. 2009
TS/Temperate	PZE.106020499	6	45272259	0.21162	Unknown	PHT, FT	Unknown	Gong et al., 2005; Peiffer et al., 2014; Buckler et al. 2009
TS/Temperate	PZE.106032531	6	74467978	0.247355	Unknown	PHT, FT	Unknown	Gong et al., 2005; Peiffer et al., 2014; Buckler et al. 2009
TS/Temperate	PZE.106078684	6	134642723	0.317845	m0726, m0727	PHT	134646802, 135105656	Peiffer et al., 2014
TS/Temperate	PZE.106089888	6	147225084	0.201661	m0737, m0738, m0739, m0740	PHT	147389036, 147820659, 148798630, 149251173	Peiffer et al., 2014
TS/Temperate	PZE.106102646	6	154772811	0.2279	PZA00223.4, m0741, m0742	PHT, FT	156740239, 154495634, 155546716	Peiffer et al., 2014; Buckler et al. 2009
TS/Temperate	PUT.163a.21329873.1510	7	21624285	0.220225	PZA03624.1, m0768, m0769, m0770, umc1016	PHT, FT	20238391, 20240404, 20238391, 22002659, 20386279	Peiffer et al., 2014; Buckler et al. 2009; Guo et al., 2008
TS/Temperate	PZE.107023803	7	27326229	0.225309	umc1339-bnlg1094	PHT, FT	26964716-50154299	Peiffer et al., 2014; Wang et al., 2010
TS/Temperate	SYN4602	7	34449779	0.247886	m0771, m0772	PHT, FT	32876504, 33979080	Peiffer et al., 2014; Wang et al., 2010
TS/Temperate	PZE.107028382	7	36123175	0.218935	m0773	PHT, FT	36392983	Peiffer et al., 2014; Wang et al., 2010
TS/Temperate	PZE.107030897	7	42493323	0.232926	m0775	PHT, FT	43948264	Peiffer et al., 2014; Wang et al., 2010
TS/Temperate	PZE.107031417	7	43255575	0.273673	Unknown	PHT, FT	Unknown	Peiffer et al., 2014; Wang et al., 2010
TS/Temperate	PZE.107032096	7	44196925	0.27444	Unknown	PHT, FT	Unknown	Peiffer et al., 2014; Wang et al., 2010
TS/Temperate	PZE.107033665	7	48341969	0.286919	m0778, m0780	PHT, FT	48612205, 49538583	Peiffer et al., 2014; Wang et al., 2010
TS/Temperate	PZE.107035162	7	52151303	0.281833	m0781	PHT	53160767	Peiffer et al., 2014
TS/Temperate	PZE.107035443	7	53162265	0.36172	Unknown	PHT	Unknown	Peiffer et al., 2014
TS/Temperate	PZE.107036587	7	56803379	0.335	Unknown	Unknown	Unknown	Unknown
TS/Temperate	PZE.107039996	7	67344213	0.2121	m0782, m0783	PHT	68051112, 68051404	Peiffer et al., 2014
TS/Temperate	PZE.107102206	7	150478534	0.203395	umc1408-PHTi328175, m0817	PHT, FT	143203638-163184932, 151510758	Peiffer et al., 2014; Wang et al., 2010
TS/Temperate	PZE.108028176	8	28830969	0.230686	Unknown	Unknown	Unknown	Unknown
TS/Temperate	PZE.108035743	8	49767407	0.210162	m0863	PHT	48775713	Peiffer et al., 2014
TS/Temperate	PZE.108035926	8	50434412	0.224367	m0864	PHT	52678845	Peiffer et al., 2014
TS/Temperate	PZE.108036145	8	51355929	0.227845	Unknown	PHT	Unknown	Unknown
TS/Temperate	PZE.108048967	8	82516677	0.21748	umc1157-umc1130, m0873, m0874, m0875, m0876	FT	70970790-125124276, 82235752,	Gong et al., 2005
TS/Temperate	PZE.108049264	8	83396671	0.206658	Unknown	FT	Unknown	Gong et al., 2005
TS/Temperate	PZE.108075114	8	129390898	0.3215	PHTi060-umc2401, umc1562-bnlg1651, bnl9.44-umc12a, umc1846-bnlg1599, umc1846-bnlg1599	FT	104279060-135718346, 125903337-134918922, 90423937-134742207, 130740118-135103696, 130740118-135071268, 132515815, 132044001	Gong et al., 2005; Chardon et al., 2004
TS/Temperate	PZE.108076585	8	1.30665e+08	0.2394	Unknown	FT	Unknown	Gong et al., 2005; Chardon et al., 2004
TS/Temperate	SYN13663	8	159242144	0.339861	m0922, m0923, m0924, m0925	PHT	159478545, 159897914, 159897838, 160536300	Peiffer et al., 2014
TS/Temperate	PZE.108108630	8	160882839	0.284931	PZB00811.1, PZA03592.3	FT	161839774, 161817408	Buckler et al. 2009
TS/Temperate	SYNGENTA6460	8	164053267	0.251177	m0931, m0932, m0933	PHT	164113, 892164, 369718, 164795880	Peiffer et al., 2014
TS/Temperate	SYN29288	8	167204783	0.20185	m0935, m0936	PHT	1.66984e+17	Peiffer et al., 2014
TS/Temperate	PZE.109034314	9	43250628	0.206156	umc1191-mmc0051, m0974, m0975	Unknown	27014179-102441499, 42852770, 43720849	Unknown
TS/Temperate	PZE.109056664	9	94432509	0.22256	Unknown	Unknown	Unknown	Unknown
TS/Temperate	SYN22530	9	96057544	0.201065	m0985, m0986	PHT	96885738, 96454213	Peiffer et al., 2014
TS/Temperate	SYN33030	10	18443564	0.230547	m1046, m1047	PHT	18903460, 18714209	Peiffer et al., 2014
TS/Temperate	PZE.110018059	10	20902332	0.299411	Unknown	Unknown	Unknown	Unknown
TS/Temperate	PZE.110020500	10	26357484	0.2158	m1048	PHT	25966022	Peiffer et al., 2014
TS/Temperate	PUT.163a.110516422.93	10	29857694	0.2383	m1049	PHT	30832507	Peiffer et al., 2014
TS/Temperate	PZE.110023672	10	35382209	0.28248	Unknown	Unknown	Unknown	Unknown
TS/Temperate	PZE.110025128	10	40057538	0.22215	Unknown	Unknown	Unknown	Unknown
TS/Temperate	PZE.110032581	10	60800382	0.202156	umc2016-umc1381, m1051	FT	62249462-57999728, 61603191	Peiffer et al., 2014; Wang et al., 2010
TS/Temperate	PZE.110038271	10	72887612	0.241055	umc1047-umc2016, m1054, m1055	FT	83456775-65098971, 71120345	Wang et al., 2010
TS/Temperate	PZE.110043381	10	82575553	0.23805	m1058	FT	84002302	Wang et al., 2010
TS/Temperate	PZE.110044605	10	84917062	0.204382	bnlg1655	yield	85265790	Guo et al., 2008
TS/Temperate	PZE.110045358	10	85631354	0.212582	Unknown	Unknown	Unknown	Unknown
TS/Temperate	SYN37480	10	86416997	0.238105	m1059, m1060, umc1336-bnlg1028	PHT	86327620, 86998232, 86417524-138476414	Peiffer et al., 2014
TS/Temperate	PZE.110054698	10	104141152	0.23636	umc1077, m1067	PHT, FT	102687610, 103126146	Peiffer et al., 2014; Wang et al., 2010
TS/Temperate	PZE.110055628	10	106461336	0.233029	m1068, m1069	PHT	106780623, 106780357	Peiffer et al., 2014
TS/Temperate	SYN11709	10	132026003	0.232257	m1084	PHT	132256848	Peiffer et al., 2014
MICN/TS I	PZE.101070816	1	53417654	0.244	m0054, ZM00151636-ZM00148516	PHT, ASI	54049220, 51515000-58369000	Peiffer et al., 2014; Semagn et al., 2013
MICN/TS I	PZE.101196464	1	243779069	0.3672	umc2029-PHTi011	PHT	233374142-258363419	Tang et al., 2007
MICN/TS I	PZE.102041532	2	20848451	0.334625	m0207	PHT	21203230	Frascaroli et al., 2007
MICN/TS I	PZE.102084546	2	72440768	0.3123	M7	DTP	71694864	Li et al., 2012
MICN/TS I	PZE.102085453	2	75224037	0.2655	Unknown	Unknown	Unknown	Unknown
MICN/TS I	PZE.102085758	2	76642404	0.3427	Unknown	Unknown	Unknown	Unknown
MICN/TS I	PZE.102086050	2	77722833	0.206986	Unknown	Unknown	Unknown	Unknown
MICN/TS I	PZE.102089616	2	87562738	0.20544	Unknown	Unknown	Unknown	Unknown
MICN/TS I	PZE.102093966	2	105777607	0.22795	Unknown	Unknown	Unknown	Unknown
MICN/TS I	PZE.102100802	2	117636596	0.290567	Unknown	Unknown	Unknown	Unknown
MICN/TS I	PZE.102100301	2	119211695	0.210512	Unknown	Unknown	Unknown	Unknown
MICN/TS I	PZE.102100546	2	120016146	0.231178	Unknown	Unknown	Unknown	Unknown
MICN/TS I	PZE.102102497	2	122487648	0.29286	Unknown	Unknown	Unknown	Unknown
MICN/TS I	PZE.102101746	2	123406821	0.282054	Unknown	Unknown	Unknown	Unknown
MICN/TS I	PZE.102105585	2	1.32082e+08	0.211938	Unknown	Unknown	Unknown	Unknown
MICN/TS I	PZE.102115357	2	152211775	0.2382	Unknown	Unknown	Unknown	Unknown
MICN/TS I	PZE.102118436	2	156009590	0.2036	Unknown	Unknown	Unknown	Unknown
MICN/TS I	PZE.102118282	2	158408768	0.22395	Unknown	Unknown	Unknown	Unknown
MICN/TS I	PZE.103086917	3	140040753	0.210142	m0356, mmc0022	PHT	140079003, 137393815-143170406	Salvi et al., 2011; Leipner et al., 2008
MICN/TS I	PZE.103087170	3	140863428	0.32615	m0357	PHT	141450017	Salvi et al., 2011
MICN/TS I	PZE.104036430	4	48443495	0.24845	ZM00147868-ZM00145692	ASI	41714000-81616000	Semagn et al., 2013
MICN/TS I	PZE.104056114	4	101078235	0.258967	Unknown	Unknown	Unknown	Unknown
MICN/TS I	PZE.104127873	4	212818042	0.204921	m0519	PHT	212893509	Peiffer et al., 2014
MICN/TS I	PZE.104138330	4	231292841	0.200928	umc1631, umc1820	DTP	231727633-231903992	Wang et al., 2010
MICN/TS I	PZE.105074008	5	80097196	0.2042	m0613	PHT	80518505	Peiffer et al., 2014
MICN/TS I	PZE.106018209	6	36067915	0.292371	Unknown	Unknown	Unknown	Unknown
MICN/TS I	PZE.107044207	7	76942395	0.20411	Unknown	Unknown	Unknown	Unknown
MICN/TS I	PZE.108036299	8	52153857	0.279314	m0864	PHT	52678845	Peiffer et al., 2014
MICN/TS I	PZE.108036542	8	52936964	0.2173	Unknown	Unknown	Unknown	Unknown
MICN/TS I	PZE.108038452	8	59300721	0.204558	Unknown	Unknown	Unknown	Unknown
MICN/TS I	PZE.108048701	8	81641935	0.202709	Unknown	Unknown	Unknown	Unknown
MICN/TS I	PZE.108049522	8	84044308	0.309236	AC195798	EARHT	83773544-83897416	Truntzler et al., 2012
MICN/TS I	PZE.108049707	8	84806514	0.250867	Unknown	Unknown	Unknown	Unknown
MICN/TS I	PZE.108050016	8	85805941	0.240413	Unknown	Unknown	Unknown	Unknown
MICN/TS I	PZE.108050941	8	88027096	0.210375	Unknown	Unknown	Unknown	Unknown
NSS/MICN	SYN243	2	56071791	0.264083	M39	DTS	56512014	Li et al., 2012
NSS/MICN	PZE.102085758	2	76642404	0.2361	Unknown	Unknown	Unknown	Unknown
NSS/MICN	PZE.102088949	2	85042689	0.2716	Unknown	Unknown	Unknown	Unknown
NSS/MICN	PZE.103053471	3	60227137	0.204143	m0340	PHT	60907228	Peiffer et al., 2014
NSS/MICN	SYN28256	3	118598846	0.200695	Unknown	Unknown	Unknown	Unknown
NSS/MICN	SYN5453	3	120819508	0.32465	Unknown	Unknown	Unknown	Unknown
NSS/MICN	PZE.103078809	3	126467553	0.20566	Unknown	Unknown	Unknown	Unknown
NSS/MICN	PZE.103087170	3	140863428	0.276669	m0357	PHT	141450017	Salvi et al., 2011
NSS/MICN	PZE.104038952	4	56536543	0.2554	ZM00147868-ZM00145692	ASI	41714000-81616000	Semagn et al., 2013
NSS/MICN	PZE.104039096	4	57062938	0.269	ZM00147868-ZM00145692	ASI	41714000-81616000	Semagn et al., 2013
NSS/MICN	SYN38258	5	188960849	0.2058	m0650, m0651	PHT	189143556, 189584901	Peiffer et al., 2014
NSS/MICN	PZE.106021410	6	48118345	0.27016	Unknown	Unknown	Unknown	Unknown
NSS/MICN	PZE.107038510	7	63352969	0.224227	Unknown	Unknown	Unknown	Unknown
NSS/MICN	PZE.107038934	7	64543206	0.222986	Unknown	Unknown	Unknown	Unknown
NSS/MICN	PZE.107041844	7	71317652	0.247382	m0784, m0785	PHT	71717792, 71717601	Peiffer et al., 2014
NSS/MICN	SYN4327	8	40155548	0.303786	Unknown	Unknown	Unknown	Unknown
NSS/MICN	PZE.108035670	8	49379233	0.34915	Unknown	Unknown	Unknown	Unknown
NSS/MICN	PZE.108036299	8	52153857	0.331479	m0864	PHT	52678845	Peiffer et al., 2014
NSS/MICN	PZE.108037457	8	56446872	0.233509	Unknown	Unknown	Unknown	Unknown
NSS/MICN	PZE.109031196	9	36005981	0.20226	Unknown	Unknown	Unknown	Unknown
NSS/SS	PZE.101225822	1	275251526	0.201874	m0141	PHT	275983631	Peiffer et al., 2014
NSS/SS	PZE.103070612	3	111286920	0.209333	M11	DTP	109874104	Li et al., 2012
NSS/SS	PZE.104037110	4	50410505	0.207236	ZM00147868-ZM00145692	ASI	41714000-81616000	Semagn et al., 2013
NSS/SS	PZE.104038584	4	55306085	0.205733	ZM00147868-ZM00145692	ASI	41714000-81616000	Semagn et al., 2013
NSS/SS	PZE.104038952	4	56536543	0.2534	ZM00147868-ZM00145692	ASI	41714000-81616000	Semagn et al., 2013
NSS/SS	PZE.104039096	4	57062938	0.2553	ZM00147868-ZM00145692	ASI	41714000-81616000	Semagn et al., 2013
NSS/SS	SYN28189	5	2604954	0.211372	m0549, ZM00146756-ZM00150156	PHT, ASI	2690742, 887000-2799000	Peiffer et al., 2014; Semagn et al., 2013
NSS/SS	PZE.106009689	6	16931198	0.204747	ZM00146808-ZM00149117	ASI	7800000-21710000	Peiffer et al., 2014; Semagn et al., 2013
NSS/SS	PZE.106021410	6	48118345	0.20218	bnlg249	PHT	38407800-71015136	Leipner et al., 2008
NSS/SS	PZE.107025209	7	29607900	0.209068	Unknown	Unknown	Unknown	Unknown
NSS/SS	PZE.107026578	7	3.2262e+07	0.207117	m0771, PHTM15501.9	PHT, DTS	32876504, 32876504	Peiffer et al., 2014; Buckler et al. 2009
NSS/SS	PZE.107027151	7	33726576	0.270746	m0772	PHT	33979080	Peiffer et al., 2014
NSS/SS	PZE.107028704	7	36835569	0.21997	Unknown	Unknown	Unknown	Unknown
NSS/SS	PZE.107032274	7	44833750	0.247183	Unknown	Unknown	Unknown	Unknown
NSS/SS	PZE.107032564	7	45615857	0.217636	m0776	PHT	46238189	Peiffer et al., 2014
NSS/SS	PZE.107032900	7	46406735	0.255017	Unknown	Unknown	Unknown	Unknown
NSS/SS	PZE.107033222	7	47277007	0.222525	m0779	PHT	47568917	Peiffer et al., 2014
NSS/SS	PZE.107033930	7	48806936	0.221056	m0780	PHT	49538583	Peiffer et al., 2014
NSS/SS	PZE.107034287	7	49658292	0.256105	Unknown	Unknown	Unknown	Unknown
NSS/SS	PZE.107038510	7	63352969	0.211091	Unknown	Unknown	Unknown	Unknown
NSS/SS	PZE.107038934	7	64543206	0.2314	Unknown	Unknown	Unknown	Unknown
NSS/SS	PZE.107049303	7	91466671	0.210278	bnlg2203-PHTi008b , ZM00146956-ZM00147057	DTP, ASI	85137988-96016200 , 92209000-111874000	Frascaroli et al., 2007; Semagn et al., 2013
NSS/SS	PZE.108035670	8	49379233	0.22915	Unknown	Unknown	Unknown	Unknown
NSS/TS I	PZE.108070380	8	122137139	0.2981	Unknown	Unknown	Unknown	Unknown
SS/MICN	ZM013914.0135	1	64911175	0.212816	m0062, m0063	PHT	64261105, 65825628	Peiffer et al., 2014
SS/MICN	PZE.101112327	1	122416947	0.206177	umc1689	PHT	120194433-143517797	Wang et al., 2008
SS/MICN	PZE.101212365	1	2.61652e+08	0.261686	m0132	PHT	262339533	Peiffer et al., 2014
SS/MICN	SYN22895	1	267220525	0.22644	Unknown	Unknown	Unknown	Unknown
SS/MICN	SYN14421	1	271237128	0.246696	Unknown	Unknown	Unknown	Unknown
SS/MICN	PZE.102033959	2	16021334	0.225479	bnlg1092-bnlg125	DTP	2832059-15933395	Frascaroli et al., 2007
SS/MICN	PZE.102041532	2	20848451	0.258954	m0207	PHT	21203230	Peiffer et al., 2014
SS/MICN	PZE.102060571	2	39270395	0.202439	Unknown	Unknown	Unknown	Unknown
SS/MICN	PZE.102085453	2	75224037	0.2798	Unknown	Unknown	Unknown	Unknown
SS/MICN	PZE.102085758	2	76642404	0.5675	Unknown	Unknown	Unknown	Unknown
SS/MICN	PZE.102086278	2	76919818	0.3976	Unknown	Unknown	Unknown	Unknown
SS/MICN	PZE.102086050	2	77722833	0.385929	Unknown	Unknown	Unknown	Unknown
SS/MICN	PZE.102086339	2	78497301	0.276709	Unknown	Unknown	Unknown	Unknown
SS/MICN	PZE.102087045	2	80012118	0.33618	Unknown	Unknown	Unknown	Unknown
SS/MICN	SYN756	2	82478501	0.202844	Unknown	Unknown	Unknown	Unknown
SS/MICN	PZE.102088949	2	85042689	0.36508	Unknown	Unknown	Unknown	Unknown
SS/MICN	PZE.102090744	2	96341430	0.209245	Unknown	Unknown	Unknown	Unknown
SS/MICN	PZE.102091071	2	97615761	0.233167	Unknown	Unknown	Unknown	Unknown
SS/MICN	SYN27	2	99202926	0.206444	Unknown	Unknown	Unknown	Unknown
SS/MICN	PZE.102093435	2	100871447	0.278495	Unknown	Unknown	Unknown	Unknown
SS/MICN	PZE.102093966	2	105777607	0.316875	Unknown	Unknown	Unknown	Unknown
SS/MICN	SYN9551	2	106475353	0.332132	m0235	PHT	107146579	Peiffer et al., 2014
SS/MICN	PZE.102097169	2	112086290	0.219944	Unknown	Unknown	Unknown	Unknown
SS/MICN	PZE.102100301	2	119211695	0.411688	Unknown	Unknown	Unknown	Unknown
SS/MICN	PZE.102105585	2	1.32082e+08	0.222231	Unknown	Unknown	Unknown	Unknown
SS/MICN	PZE.102115357	2	152211775	0.210331	Unknown	Unknown	Unknown	Unknown
SS/MICN	PZE.102120732	2	164884574	0.211525	Unknown	Unknown	Unknown	Unknown
SS/MICN	PZE.102166748	2	208151658	0.2729	m0279	PHT	208276510	Peiffer et al., 2014
SS/MICN	PZE.103030646	3	22461858	0.243892	M42	DTS	23542690	Li et al., 2012
SS/MICN	PZE.103035200	3	28002365	0.23361	ZM147110-ZM00146291	ASI	27986000-53834000	Semagn et al., 2013
SS/MICN	PZE.103046325	3	48015853	0.211567	m0332, ZM147110-ZM00146291	PHT	48747913, 27986000-53834000	Peiffer et al., 2014; Semagn et al., 2013
SS/MICN	PZE.103047376	3	49693817	0.321241	ZM147110-ZM00146291	ASI	27986000-53834000	Semagn et al., 2013
SS/MICN	PZE.103051259	3	56138081	0.232361	Unknown	Unknown	Unknown	Unknown
SS/MICN	PZE.103053471	3	60227137	0.264	m0340	PHT	60907228	Peiffer et al., 2014
SS/MICN	PZE.103054281	3	62429635	0.238017	Unknown	Unknown	Unknown	Unknown
SS/MICN	SYN35445	3	6.4919e+07	0.300633	Unknown	Unknown	Unknown	Unknown
SS/MICN	PZE.103056270	3	67207345	0.294967	m0343	PHT	67284067	Peiffer et al., 2014
SS/MICN	PZE.103056832	3	68895496	0.2838	Unknown	Unknown	Unknown	Unknown
SS/MICN	PZE.103057170	3	70433333	0.209229	Unknown	Unknown	Unknown	Unknown
SS/MICN	PZE.103057320	3	71496477	0.202125	Unknown	Unknown	Unknown	Unknown
SS/MICN	PZE.103057464	3	72101121	0.251317	Unknown	Unknown	Unknown	Unknown
SS/MICN	PZE.103063481	3	96350678	0.319538	Unknown	Unknown	Unknown	Unknown
SS/MICN	PZE.103067499	3	106401245	0.3242	Unknown	Unknown	Unknown	Unknown
SS/MICN	PZE.103067855	3	107354773	0.33616	Unknown	Unknown	Unknown	Unknown
SS/MICN	SYN22862	3	116187560	0.210558	Unknown	Unknown	Unknown	Unknown
SS/MICN	SYN28256	3	118598846	0.224082	Unknown	Unknown	Unknown	Unknown
SS/MICN	SYN12132	3	119334587	0.331288	Unknown	Unknown	Unknown	Unknown
SS/MICN	SYN9437	3	120046222	0.283253	m0347	PHT	120046370	Peiffer et al., 2014
SS/MICN	SYN5453	3	120819508	0.373075	Unknown	Unknown	Unknown	Unknown
SS/MICN	PZE.103075634	3	121652438	0.230069	Unknown	Unknown	Unknown	Unknown
SS/MICN	PZE.103076395	3	123220289	0.29082	m0348, AC194956	PHT, EARHT	123785075, 123145318-123238621	Peiffer et al., 2014; Truntzler et al., 2012
SS/MICN	PZE.103077119	3	124074904	0.25335	Unknown	Unknown	Unknown	Unknown
SS/MICN	PZE.103078504	3	125856335	0.205983	PHTi053	DTS	125690508-126509355	Wang et al., 2008
SS/MICN	PZE.103080244	3	129345819	0.22155	m0351	PHT	130082790	Peiffer et al., 2014
SS/MICN	PZE.103080889	3	130406823	0.304865	umc1846-vgt1	DTP, PHT	130740118-132877193	Salvi et al., 2011
SS/MICN	PZE.103081232	3	131200367	0.222606	umc1846-vgt1	DTP, PHT	130740118-132877193	Salvi et al., 2011
SS/MICN	PZE.103084512	3	136095289	0.243413	AC183783	DTS	136228432-136413237	Truntzler et al., 2012
SS/MICN	PZE.103091447	3	147223326	0.243423	umc1167-umc1528	DTP	137393153-198387603	Unknown
SS/MICN	PZE.103095045	3	152925756	0.24052	umc1167-umc1528	DTP	137393153-198387603	Unknown
SS/MICN	SYN477	3	199241345	0.220134	m0403	PHT	199272204	Unknown
SS/MICN	PUT.163a.71324034.3169	3	200109504	0.214271	Unknown	Unknown	Unknown	Unknown
SS/MICN	SYN21348	4	98763362	0.239067	Unknown	Unknown	Unknown	Unknown
SS/MICN	PZE.104055555	4	99290554	0.27275	Unknown	Unknown	Unknown	Unknown
SS/MICN	SYN34693	4	202553463	0.226556	m0531	PHT	203006701	Peiffer et al., 2014
SS/MICN	PZE.104122140	4	204854877	0.201754	m0516	PHT	205427981	Peiffer et al., 2014
SS/MICN	SYN28189	5	2604954	0.210206	m0549, M17, M49	PHT, DTP, DTS	2690742, 3379634, 2583875	Peiffer et al., 2014; Semagn et al., 2013
SS/MICN	SYN509	5	4208711	0.227457	m0553	PHT	4190804	Peiffer et al., 2014
SS/MICN	PZE.105011405	5	4997051	0.239425	Unknown	Unknown	Unknown	Unknown
SS/MICN	PZE.105038348	5	23207237	0.24568	m0576	PHT	23135577	Peiffer et al., 2014
SS/MICN	PZE.105047877	5	36846792	0.259457	m0586	PHT	37030384	Peiffer et al., 2014
SS/MICN	PZE.105054935	5	51366654	0.2005	Unknown	Unknown	Unknown	Unknown
SS/MICN	PZE.105056389	5	53673764	0.278467	Unknown	Unknown	Unknown	Unknown
SS/MICN	SYN1422	5	57831084	0.216822	m0594	PHT	57934409	Peiffer et al., 2014
SS/MICN	SYN26864	5	63405163	0.273312	m0601, m0602	PHT	63418190, 63415425	Peiffer et al., 2014
SS/MICN	PZE.105064333	5	6.40656e+07	0.233214	Unknown	Unknown	Unknown	Unknown
SS/MICN	SYN38049	5	67694615	0.256218	m0604, M_00047756	PHT, FT	68419652, 67510540	Peiffer et al., 2014;Van Inghelandt et al., 2012
SS/MICN	SYN19092	5	68816717	0.280132	m0605, m0606, AC208363	PHT, DTS	69319346, 69392049, 68666808-68797295	Peiffer et al., 2014; Truntzler et al., 2012
SS/MICN	PZE.105091500	5	1.28848e+08	0.223293	Unknown	Unknown	Unknown	Unknown
SS/MICN	PZE.105091854	5	129780955	0.202571	M18	DTP	129802132	Li et al., 2012
SS/MICN	PZE.105103885	5	156801457	0.2179	bnlg1892-umc1332	DTS	147481677-164224839	Mu et al., 2009
SS/MICN	SYN36673	6	135262776	0.243024	Unknown	Unknown	Unknown	Unknown
SS/MICN	SYN26165	6	146548013	0.208642	mzePDKA-bnlg354	ASI	145987055,	Frascaroli et al., 2007
SS/MICN	PZE.108003004	8	3219351	0.200375	Unknown	Unknown	Unknown	Unknown
SS/MICN	PZE.108026041	8	25013318	0.207758	bnlg669-umc1904	DTP	23423264-37639446	Frascaroli et al., 2007
SS/MICN	SYNGENTA4390	8	39222922	0.259919	Unknown	Unknown	Unknown	Unknown
SS/MICN	PZE.108034073	8	41763496	0.204533	Unknown	Unknown	Unknown	Unknown
SS/MICN	PZE.108037457	8	56446872	0.276914	Unknown	Unknown	Unknown	Unknown
SS/MICN	PZE.108038452	8	59300721	0.205612	Unknown	Unknown	Unknown	Unknown
SS/MICN	PZE.109027960	9	29162600	0.21875	Unknown	Unknown	Unknown	Unknown
SS/MICN	PZE.109029074	9	31204147	0.22545	Unknown	Unknown	Unknown	Unknown
SS/MICN	PZE.109030440	9	34646449	0.208956	Unknown	Unknown	Unknown	Unknown
SS/MICN	PZE.109031196	9	36005981	0.21329	Unknown	Unknown	Unknown	Unknown
SS/MICN	PZE.109033563	9	41675137	0.211488	Unknown	Unknown	Unknown	Unknown
SS/MICN	PZE.109034010	9	42543841	0.200553	Unknown	Unknown	Unknown	Unknown
SS/MICN	PZE.109035289	9	45666893	0.299213	Unknown	Unknown	Unknown	Unknown
SS/MICN	SYN35457	9	46477644	0.220792	Unknown	Unknown	Unknown	Unknown
SS/MICN	SYN17265	10	88039687	0.251081	M31	DTP, DTS	87615338	Unknown
SS/MICN	PZE.110056646	10	108828761	0.219227	Unknown	Unknown	Unknown	Unknown
SS/MICN	PZE.110063340	10	118487431	0.230871	umc2163-bnlg1250	PHT	114695818-132215216	Salvi et al., 2011
SS/MICN	PZE.110064060	10	119209927	0.255467	umc1453-umc1697	DTS	119061930-122802155	Mu et al., 2009
SS/MICN	PZE.110066098	10	121600641	0.20548	umc1453-umc1697	DTS	119061930-122802155	Mu et al., 2009
SS/MICN	PZE.110079791	10	1.33679e+08	0.2239	m1085	PHT	134034407	Peiffer et al., 2014
SS/TS I	PZE.101060288	1	44029530	0.209608	m0044, M2	PHT, DTP	44506999, 45309466	Peiffer et al., 2014;Li et al., 2012
SS/TS I	PZE.101070816	1	53417654	0.3795	m0054, ZM00151636-ZM00148516	PHT, ASI	54049220, 51515000-58369000	Peiffer et al., 2014; Semagn et al., 2013
SS/TS I	ZM013914.0135	1	64911175	0.205289	m0062, m0063	PHT	64,261,105, 65,825,628	Peiffer et al., 2014
SS/TS I	PZE.101100604	1	96811125	0.201725	m0071	PHT	96545939	Peiffer et al., 2014
SS/TS I	SYN25303	1	103319239	0.25945	Unknown	Unknown	Unknown	Unknown
SS/TS I	PZE.101106062	1	108223514	0.288213	Unknown	Unknown	Unknown	Unknown
SS/TS I	PZE.101106605	1	109745690	0.201184	Unknown	Unknown	Unknown	Unknown
SS/TS I	PZE.101131742	1	169694591	0.213231	Unknown	Unknown	Unknown	Unknown
SS/TS I	SYN11483	1	172056579	0.27895	Unknown	Unknown	Unknown	Unknown
SS/TS I	SYN22895	1	267220525	0.28094	Unknown	Unknown	Unknown	Unknown
SS/TS I	PZE.101218711	1	268912817	0.238189	m0136, PZB00063.1	PHT, DTP	269,186,328, 269.322794	Peiffer et al., 2014; Buckler et al. 2009
SS/TS I	SYN14421	1	271237128	0.209641	Unknown	Unknown	Unknown	Unknown
SS/TS I	PZE.101221680	1	272037538	0.208924	m0138	PHT	272318990	Peiffer et al., 2014
SS/TS I	PZE.101224937	1	274633572	0.210267	m0139, m0140, umc2223	PHT	275076660, 275983631, 274709266-275384101	Peiffer et al., 2014; Wang et al., 2008
SS/TS I	PZE.101225822	1	275251526	0.219665	m0141	PHT	275983631	Peiffer et al., 2014
SS/TS I	SYN20357	1	289147222	0.4495	bnlg1347a-bnlg2331, umc1862	PHT	283188067-290127303, 288643246-290265593	Frascaroli et al., 2007
SS/TS I	PZE.102046696	2	24033380	0.209646	m0212	PHT	24737876	Peiffer et al., 2014
SS/TS I	PZE.102100802	2	117636596	0.284933	Unknown	Unknown	Unknown	Unknown
SS/TS I	PZE.102100546	2	120016146	0.264741	Unknown	Unknown	Unknown	Unknown
SS/TS I	PZE.102102497	2	122487648	0.31406	Unknown	Unknown	Unknown	Unknown
SS/TS I	PZE.102101746	2	123406821	0.277292	Unknown	Unknown	Unknown	Unknown
SS/TS I	PZE.102166748	2	208151658	0.2353	m0279	PHT	208276510	Peiffer et al., 2014
SS/TS I	SYN889	2	223297340	0.201215	bnlg1520	DTS, ASI	224335836	Szalma et al., 2007
SS/TS I	PZE.103018378	3	10425229	0.227189	ZM148713-ZM00145446	ASI	7218000-10471000	Semagn et al., 2013
SS/TS I	PZE.103056832	3	68895496	0.266309	Unknown	Unknown	Unknown	Unknown
SS/TS I	PZE.103057078	3	69656894	0.25615	Unknown	Unknown	Unknown	Unknown
SS/TS I	PZE.103057464	3	72101121	0.223517	Unknown	Unknown	Unknown	Unknown
SS/TS I	PZE.103063115	3	95541132	0.200929	Unknown	Unknown	Unknown	Unknown
SS/TS I	PZE.103063481	3	96350678	0.22165	Unknown	Unknown	Unknown	Unknown
SS/TS I	PZE.103067855	3	107354773	0.206455	Unknown	Unknown	Unknown	Unknown
SS/TS I	PZE.103070612	3	111286920	0.224833	M11	DTP	109874104	Li et al., 2012
SS/TS I	SYN12132	3	119334587	0.233824	Unknown	Unknown	Unknown	Unknown
SS/TS I	SYN9437	3	120046222	0.22342	m0347	PHT	120046370	Peiffer et al., 2014
SS/TS I	SYN5453	3	120819508	0.216196	Unknown	Unknown	Unknown	Unknown
SS/TS I	PZE.103080889	3	130406823	0.260618	umc1846-vgt1	DTP, PHT	130740118-132877193	Salvi et al., 2011
SS/TS I	PZE.103084512	3	136095289	0.253956	Unknown	Unknown	Unknown	Unknown
SS/TS I	PZE.103164666	3	212943726	0.201844	M14, M45	DTP, DTS	213247367, 212725952	Li et al., 2012
SS/TS I	SYNGENTA15878	3	216913187	0.312594	m0419	PHT	217329672	Salvi et al., 2011
SS/TS I	SYN25839	4	36851001	0.252311	m0460, zb21.1	PHT, DTP, DTS	37185517, 37536931	Salvi et al., 2011; Buckler et al. 2009
SS/TS I	SYN23402	4	37774089	0.217544	Unknown	Unknown	Unknown	Unknown
SS/TS I	PZE.104036430	4	48443495	0.3214	ZM00147868-ZM00145692	ASI	41714000-81616000	Semagn et al., 2013
SS/TS I	PZE.104071602	4	141689667	0.241585	Unknown	Unknown	Unknown	Unknown
SS/TS I	PZE.104084743	4	157679495	0.26353	m0488	PHT	158126191	Peiffer et al., 2014
SS/TS I	PZE.104086467	4	160117569	0.209759	Unknown	Unknown	Unknown	Unknown
SS/TS I	PZE.104106294	4	181648507	0.224271	Unknown	Unknown	Unknown	Unknown
SS/TS I	PZE.104117314	4	199260131	0.206136	umc1559	PHT	198563283-201355412	Wang et al., 2008
SS/TS I	PZE.104121309	4	204017883	0.305181	m0515	PHT	204764426	Peiffer et al., 2014
SS/TS I	PZE.104122140	4	204854877	0.241304	m0516	PHT	205427981	Peiffer et al., 2014
SS/TS I	SYN8062	4	205602413	0.218191	m0517	PHT	206188976	Peiffer et al., 2014
SS/TS I	PZE.104123695	4	206493700	0.221065	m0518	PHT	207114208	Peiffer et al., 2014
SS/TS I	PZE.104127873	4	212818042	0.2391	m0519	PHT	212893509	Peiffer et al., 2014
SS/TS I	PZE.104128313	4	213686232	0.242707	Unknown	Unknown	Unknown	Unknown
SS/TS I	PZE.104138330	4	231292841	0.312878	umc1631	Unknown	Unknown	Unknown
SS/TS I	PZE.104141864	4	236000242	0.205136	BNL8.45B	DTP	236157638-236158268	Szalma et al., 2007
SS/TS I	SYN509	5	4208711	0.208511	m0553	PHT	4190804	Peiffer et al., 2014
SS/TS I	PUT.163a.149015131.784	5	24008934	0.207676	Unknown	Unknown	Unknown	Unknown
SS/TS I	PZE.105056389	5	53673764	0.203525	Unknown	Unknown	Unknown	Unknown
SS/TS I	PZE.105073055	5	77606947	0.21713	m0612	PHT	77679565	Peiffer et al., 2014
SS/TS I	PZE.105079711	5	90460038	0.284829	m0617	PHT	91096945	Peiffer et al., 2014
SS/TS I	PZE.105103885	5	156801457	0.268062	bnlg1892-umc1332	DTS	147481677-164224839	Mu et al., 2009
SS/TS I	PZE.106000458	6	1019307	0.21026	ZM00147749-ZM00147115	ASI	1535000-3654000	Peiffer et al., 2014; Semagn et al., 2013
SS/TS I	PZE.106000906	6	1714995	0.22621	ZM00147749-ZM00147115	ASI	1535000-3654000	Peiffer et al., 2014; Semagn et al., 2013
SS/TS I	PZE.106064720	6	116886483	0.225114	m0721	PHT	117238344	Peiffer et al., 2014
SS/TS I	SYN34810	6	119204592	0.219875	Unknown	Unknown	Unknown	Unknown
SS/TS I	SYN13426	6	120058721	0.204728	m0715, m0716, m0717	PHT	120059553, 120230802, 120679943	Peiffer et al., 2014
SS/TS I	SYN36673	6	135262776	0.224794	Unknown	Unknown	Unknown	Unknown
SS/TS I	SYN26165	6	146548013	0.203626	Unknown	Unknown	Unknown	Unknown
SS/TS I	SYN19318	7	10437487	0.213764	Unknown	Unknown	Unknown	Unknown
SS/TS I	PZE.107029971	7	40037904	0.29575	m0774	PHT	40409236	Peiffer et al., 2014
SS/TS I	PZE.107030173	7	40820665	0.33294	Unknown	Unknown	Unknown	Unknown
SS/TS I	PZE.107034287	7	49658292	0.229495	Unknown	Unknown	Unknown	Unknown
SS/TS I	PZE.107100784	7	149606931	0.210955	umc1134-umc1029	PHT	147581700-160657737	Frascaroli et al., 2007
SS/TS I	PZE.108037687	8	57188769	0.253344	Unknown	Unknown	Unknown	Unknown
SS/TS I	PZE.108037822	8	57626446	0.217678	Unknown	Unknown	Unknown	Unknown
SS/TS I	PZE.108049522	8	84044308	0.242286	Unknown	Unknown	Unknown	Unknown
SS/TS I	PZE.108050016	8	85805941	0.248433	Unknown	Unknown	Unknown	Unknown
SS/TS I	PZE.108050941	8	88027096	0.263788	Unknown	Unknown	Unknown	Unknown
SS/TS I	PZE.108073252	8	126440889	0.2665	Unknown	Unknown	Unknown	Unknown
SS/TS I	PZE.108119656	8	166467744	0.225487	m0935, npi438b-umc1268, bnlg1823, ZM00149660-ZM00151209	PHT, ASI	166984405, 165995157-168933171, 167189777-167466984, 165872000-166992000	Peiffer et al., 2014; Frascaroli et al., 2007
SS/TS I	PZE.109027355	9	27278126	0.233347	M26	DTP	26551727	Li et al., 2012
SS/TS I	PZE.109029074	9	31204147	0.205507	Unknown	Unknown	Unknown	Unknown
SS/TS I	PZE.109030021	9	33688609	0.255856	Unknown	Unknown	Unknown	Unknown
SS/TS I	PZE.109034010	9	42543841	0.279888	Unknown	Unknown	Unknown	Unknown
SS/TS I	SYN35457	9	46477644	0.248431	Unknown	Unknown	Unknown	Unknown
SS/TS I	PZE.109073536	9	115311872	0.23128	umc1271-umc1771	DTP, PHT	89923716-89924454	Li et al., 2012
SS/TS I	PZE.110019540	10	24302050	0.257011	ZM00147067-ZM00151456	ASI	15276000-62174000	Semagn et al., 2013
SS/TS I	PZE.110023888	10	36274999	0.269669	ZM00147067-ZM00151456	ASI	15276000-62174000	Semagn et al., 2013
SS/TS I	PZE.110024137	10	37123913	0.226917	ZM00147067-ZM00151456	ASI	15276000-62174000	Semagn et al., 2013
SS/TS I	PZE.110024318	10	37602870	0.285644	ZM00147067-ZM00151456	ASI	15276000-62174000	Semagn et al., 2013
SS/TS I	PZE.110024649	10	38400931	0.220068	ZM00147067-ZM00151456	ASI	15276000-62174000	Semagn et al., 2013
SS/TS I	PZE.110024962	10	39213040	0.236456	ZM00147067-ZM00151456	ASI	15276000-62174000	Semagn et al., 2013
SS/TS I	PZE.110028591	10	48857792	0.215336	ZM00147067-ZM00151456	ASI	15276000-62174000	Semagn et al., 2013
SS/TS I	PZE.110031843	10	58439581	0.2268	ZM00147067-ZM00151456	ASI	15276000-62174000	Semagn et al., 2013
SS/TS I	PZE.110032160	10	59217041	0.275583	ZM00147067-ZM00151456	ASI	15276000-62174000	Semagn et al., 2013
SS/TS I	PZE.110057204	10	109627470	0.2326	m1070	PHT	109633741	Peiffer et al., 2014
SS/TS I	PZE.110057940	10	111246477	0.232	m1071, m1072	PHT	111260278, 111608788	Peiffer et al., 2014
SS/TS I	PZE.110110999	10	148824430	0.211629	Unknown	Unknown	Unknown	Unknown
SS/TS I	PZE.110111453	10	149609865	0.2415	Unknown	Unknown	Unknown	Unknown
